# Supplementary material for: Global effect of RpoS on gene expression in pathogenic Escherichia coli O157:H7 strain EDL933
Source: BMC Genomics. 2009 Aug 3;10:349. doi: 10.1186/1471-2164-10-349 (PMC2907692; doi:10.1186/1471-2164-10-349)
Supplement: Additional file 1 — Expression of RpoS-regulated genes. The data show the expression of RpoS-regulated genes (twofold, P < 0.05) in E. coli O157:H7 EDL933 wild type and rpoS mutants in LB stationary phase (OD600 = 1.5) [file 1471-2164-10-349-S1.xls]

## Sheet: Sheet1
Suppmental Table. Transcriptome expression of E. coli O157:H7 EDL933 wild type and rpoS mutants in LB stationary phase (OD600 = 1.5). LI: log2-transformed expression intensity. StdE: Standard Error. Genes are ranked based on their RpoS-dependence (MER value). The rpoS gene is included as a quality control.
Affymetrix probe set	Gene	Z No.	Description	Wild type (LI)				rpoS (LI)				MER	P value
				Rep1	Rep2	Rep3	Mean ± StdE	Rep1	Rep2	Rep3	Mean ± StdE
1761030_s_at	rpoS	Z4049	RNA polymerase sigma S factor	14.66	14.64	14.21	14.5 ± 0.2	2.23	2.24	2.22	2.2 ± 0.0	4938.99	0.000141
1761406_s_at	astC	Z2780	acetylornithine delta-aminotransferase	14.13	14.25	13.46	14.0 ± 0.3	2.21	2.17	2.16	2.2 ± 0.0	3492.39	0.000421
1766809_s_at	astD	Z2778	putative aldehyde dehydrogenase	13.7	13.77	12.86	13.4 ± 0.3	2.21	2.22	2.21	2.2 ± 0.0	2401.97	0.000665
1760622_s_at	astA	Z2779	Arginine N-succinyltransferase	12.65	12.94	11.8	12.5 ± 0.3	2.16	2.16	2.16	2.2 ± 0.0	1269.46	0.001094
1765105_s_at	ytfQ	Z5838	putative LACI-type transcriptional regulator	13.62	13.57	13.17	13.5 ± 0.1	2.88	4.26	3.89	3.7 ± 0.4	879.171	0.000632
1761243_s_at	csiE	Z3804	stationary phase inducible protein	12.19	12.25	12.13	12.2 ± 0.0	2.28	2.55	2.86	2.6 ± 0.2	792.353	0.000166
1763037_s_at	poxB	Z1105	pyruvate oxidase	12.25	12.49	10.26	11.7 ± 0.7	2	2.01	2.14	2.1 ± 0.0	786.88	0.005235
1762722_s_at	yehZ	Z3380	putative transport system permease protein	12.25	12.48	10.76	11.8 ± 0.5	2.2	2.22	2.2	2.2 ± 0.0	786.88	0.003105
1762658_s_at	yeaG	Z2823	orf, hypothetical protein	14.67	14.57	13.11	14.1 ± 0.5	4.78	4.22	4.58	4.5 ± 0.2	770.686	0.001226
1763204_s_at	tnaB	Z5204	low affinity tryptophan permease	11.65	11.56	11.81	11.7 ± 0.1	2.12	2.13	2.12	2.1 ± 0.0	749.612	5.1e-05
1759749_s_at	ycaC	Z1243	orf, hypothetical protein	13.75	13.83	12.32	13.3 ± 0.5	3.98	4.02	3.86	4.0 ± 0.1	652.575	0.002548
1764174_s_at	puuC	Z2488	aldehyde dehydrogenase, prefers NADP over NAD	12.13	12.82	10.24	11.7 ± 0.8	2.33	2.41	2.95	2.6 ± 0.2	576.03	0.004758
1766770_s_at	blc	Z5756	outer membrane lipoprotein (lipocalin)	11.98	11.57	10.39	11.3 ± 0.5	2.16	2.17	2.16	2.2 ± 0.0	568.1	0.002673
1761238_s_at	acs	Z5668	acetyl-CoA synthetase	13.83	14.02	13.27	13.7 ± 0.2	3.2	6.27	4.41	4.6 ± 0.9	541.193	0.006731
1760751_s_at	astB	Z2777	hypothetical protein	11.56	11.93	9.93	11.1 ± 0.6	2.14	2.14	2.13	2.1 ± 0.0	512	0.004642
1765610_s_at	ycgB	Z1951	putative sporulation protein	11.88	11.78	9.82	11.2 ± 0.7	2.25	2.26	2.25	2.3 ± 0.0	477.713	0.005618
1759650_s_at	yeaH	Z2824	Hypothetical protein yeaH	11.95	11.93	9.34	11.1 ± 0.9	2.25	2.22	2.22	2.2 ± 0.0	458.253	0.009428
1764713_s_at	yiaG	Z4980	orf, hypothetical protein	13.33	13.58	12.05	13.0 ± 0.5	4.06	4.29	4.19	4.2 ± 0.1	448.822	0.002465
1762126_s_at	tnaL	Z5202	tryptophanase leader peptide	10.95	11.39	11.08	11.1 ± 0.1	2.3	2.45	2.29	2.3 ± 0.1	442.643	3.5e-05
1763981_s_at	aceA	Z5601	isocitrate lyase	12.4	12.83	11.15	12.1 ± 0.5	3.36	3.01	3.85	3.4 ± 0.2	421.679	0.000712
1764567_s_at	katE	Z2761	catalase; hydroperoxidase HPII(III)	11.38	11.76	9.74	11.0 ± 0.6	2.26	2.26	2.26	2.3 ± 0.0	415.873	0.005041
1767655_s_at	prpR	Z0426	regulator for prp operon	11.33	11.08	11.21	11.2 ± 0.1	2.46	2.6	2.46	2.5 ± 0.1	415.873	1e-06
1762401_s_at	yciF	Z2554	putative structural proteins	11.6	12.47	10.35	11.5 ± 0.6	2.72	3.1	2.6	2.8 ± 0.2	404.501	0.003363
1768241_s_at	puuA	Z2491	putative glutamine synthetase	12.95	12.97	12.32	12.7 ± 0.2	3.85	5.06	3.46	4.1 ± 0.5	393.44	0.00082
1760113_s_at	astE	Z2776	hypothetical protein	11.3	11.62	9.4	10.8 ± 0.7	2.17	2.18	2.17	2.2 ± 0.0	388.023	0.006416
1762446_s_at	csiD	Z3956	hypothetical protein	11.15	11.7	9.42	10.8 ± 0.7	2.27	2.28	2.27	2.3 ± 0.0	357.054	0.0065
1767573_s_at	yjcH	Z5667	orf, hypothetical protein	11.05	11.04	10.7	10.9 ± 0.1	2.11	3.03	2.2	2.5 ± 0.3	357.054	0.000274
1759127_s_at	yghA	Z4356	putative oxidoreductase	11.42	11.76	9.02	10.7 ± 0.9	2.4	2.41	2.33	2.4 ± 0.0	326.288	0.010446
1768573_s_at	Z3043	Z3043	orf, hypothetical protein	10.98	11.08	9.21	10.4 ± 0.6	2.2	2.22	2.31	2.3 ± 0.0	290.018	0.005335
1767034_s_at	xylF	Z4991	xylose binding protein transport system	10.8	10.79	10.58	10.7 ± 0.1	2.29	3.17	2.59	2.7 ± 0.3	265.028	0.000479
1759558_s_at	Z2297	Z2297	orf; Unknown function	11.29	11.34	10.77	11.1 ± 0.2	3.33	2.97	3.12	3.1 ± 0.1	254.232	2.2e-05
1767041_s_at	ybhP	Z1009	orf, hypothetical protein	10.57	10.51	9.28	10.1 ± 0.4	2.15	2.15	2.14	2.2 ± 0.0	250.732	0.002751
1765999_s_at	yahO	Z0425	Hypothetical protein yahO precursor	10.76	11.19	9.28	10.4 ± 0.6	2.51	2.53	2.47	2.5 ± 0.0	240.518	0.005246
1764792_s_at	yhbO	Z4512	orf, hypothetical protein	11.05	11.09	8.14	10.1 ± 1.0	2.24	2.26	2.23	2.2 ± 0.0	230.72	0.015073
1760043_s_at	otsA	Z2949	trehalose-6-phosphate synthase	10.61	10.97	9.46	10.4 ± 0.5	2.76	2.43	2.5	2.6 ± 0.1	219.793	0.002351
1767859_s_at	puuB	Z2487	probable oxidoreductase	10.43	11.45	8.19	10.0 ± 1.0	2.07	2.08	2.72	2.3 ± 0.2	213.783	0.011997
1764073_s_at	yhcO	Z4598	orf, hypothetical protein	10.56	10.46	9.23	10.1 ± 0.4	2.37	2.22	2.44	2.3 ± 0.1	213.783	0.002526
1762741_s_at	otsB	Z2950	trehalose-6-phosphate phophatase, biosynthetic	9.82	10.08	10	10.0 ± 0.1	2.25	2.26	2.24	2.3 ± 0.0	210.839	0.000101
1761873_s_at	yciG	Z2553	orf, hypothetical protein	10.46	11.07	9.19	10.2 ± 0.6	2.54	2.59	2.53	2.6 ± 0.0	205.074	0.005119
1761050_s_at	tnaA	Z5203	tryptophanase	15.09	15.2	14.69	15.0 ± 0.2	6.54	8.6	7.16	7.4 ± 0.6	188.706	0.004361
1762727_s_at	yfcG	Z3564	putative S-transferase	10.36	10.48	8.52	9.8 ± 0.6	2.22	2.24	2.23	2.2 ± 0.0	187.403	0.006997
1759909_s_at	Z3249	Z3249	orf, hypothetical protein	10.8	10.69	7.82	9.8 ± 1.0	2.24	2.25	2.24	2.2 ± 0.0	184.823	0.016378
1766814_s_at	ugpC	Z4818	ATP-binding component of sn-glycerol 3-phosphate transport system	11.62	11.73	10.67	11.3 ± 0.3	3.62	4.02	3.84	3.8 ± 0.1	183.546	0.00074
1763132_s_at	tktB	Z3721	transketolase 2 isozyme	13.19	13.57	11.84	12.9 ± 0.5	5.06	5.13	6.25	5.5 ± 0.4	167.73	0.000543
1762343_s_at	aceB	Z5600	malate synthase A	13.34	13.38	12.82	13.2 ± 0.2	5.93	5.85	5.66	5.8 ± 0.1	164.279	7.5e-05
1768228_s_at	actP	Z5666	acetate permease	10.13	9.94	9.26	9.8 ± 0.3	2.35	2.6	2.33	2.4 ± 0.1	163.144	0.000512
1763611_s_at	Z4822	Z4822	sn-glycerol 3-phosphate transport system; periplasmic binding protein	10.94	10.98	10.09	10.7 ± 0.3	2.84	3.82	3.35	3.3 ± 0.3	160.898	5.5e-05
1762690_s_at	Z3972	Z3972	orf, hypothetical protein	14.53	14.53	13.59	14.2 ± 0.3	6.74	7.04	7.03	6.9 ± 0.1	155.417	0.000795
1763082_s_at	Z4958	Z4958	putative ATP-binding component of dipeptide transport system	11.21	11.63	9.25	10.7 ± 0.7	2.91	3.74	3.84	3.5 ± 0.3	148.056	0.004605
1764520_s_at	galS	Z3407	mgl repressor, galactose operon inducer	9.39	8.92	11.42	9.9 ± 0.8	2.16	3.82	2.36	2.8 ± 0.5	140.07	0.002517
1763907_s_at	Z3625	Z3625	sucrose hydrolase	9.43	9.19	9.42	9.4 ± 0.1	2.22	2.23	2.22	2.2 ± 0.0	139.102	0.000111
1763905_s_at	Z1924	Z1924	unknown protein encoded by prophage CP-933X	11.29	12.39	9.46	11.1 ± 0.9	4.1	4.12	3.62	4.0 ± 0.2	137.187	0.011877
1768189_s_at	yphA	Z3815	orf, hypothetical protein	10.34	10.4	7.79	9.5 ± 0.9	2.31	2.52	2.46	2.4 ± 0.1	135.298	0.014054
1767488_s_at	yhfG	Z4723	orf, hypothetical protein	10.79	10.97	8.77	10.2 ± 0.7	3.16	3.06	3.11	3.1 ± 0.0	133.436	0.009744
1760060_s_at	ugpA	Z4820	sn-glycerol 3-phosphate transport system, integral membrane protein	9.17	9.72	8.36	9.1 ± 0.4	2.07	2.08	2.07	2.1 ± 0.0	128.89	0.003151
1760183_s_at	ykgC	Z0381	putative oxidoreductase	11.27	11.19	9.4	10.6 ± 0.6	3.56	3.69	3.64	3.6 ± 0.0	127.116	0.007396
1766239_s_at	Z5352	Z5352	putative enzyme	10.42	10.2	7.73	9.5 ± 0.9	2.48	2.49	2.48	2.5 ± 0.0	125.366	0.014941
1762184_s_at	fadA	Z5366	thiolase I; 3-ketoacyl-CoA thiolase; acetyl-CoA transferase	9.54	9.93	8.97	9.5 ± 0.3	2.34	2.83	2.36	2.5 ± 0.2	125.366	0.000143
1764131_s_at	Z2279	Z2279	putative transport protein	9.73	10.25	7.62	9.2 ± 0.8	2.23	2.24	2.23	2.2 ± 0.0	124.5	0.013058
1759634_s_at	ydiC	Z2712	orf, hypothetical protein	11.1	11.67	9.84	10.9 ± 0.5	2.33	5.78	3.66	3.9 ± 1.0	123.64	0.008319
1767864_s_at	lsrF	Z2188	putative aldolase	9.49	9.59	8.61	9.2 ± 0.3	2.23	2.23	2.39	2.3 ± 0.1	123.64	0.001535
1765757_s_at	fucO	Z4116	L-1,2-propanediol oxidoreductase	10.92	10.55	10.42	10.6 ± 0.2	3.22	4.03	3.81	3.7 ± 0.2	122.786	7.2e-05
1760364_s_at	dppF	Z4957	putative ATP-binding component of dipeptide transport system	10.13	10.57	7.25	9.3 ± 1.0	2.39	2.39	2.39	2.4 ± 0.0	121.938	0.021893
1759256_s_at	lsrB	Z2189	putative LACI-type transcriptional regulator	9.46	8.88	8.86	9.1 ± 0.2	2.19	2.2	2.19	2.2 ± 0.0	117.784	0.000802
1760151_s_at	Z1629	Z1629	Glycosyl transferase	11.75	11.02	13.73	12.2 ± 0.8	5.68	5.45	4.78	5.3 ± 0.3	116.97	0.0082
1768412_s_at	Z3252	Z3252	orf, hypothetical protein	9.17	9.68	8.09	9.0 ± 0.5	2.18	2.18	2.17	2.2 ± 0.0	112.206	0.004743
1767487_s_at	fic	Z4722	induced in stationary phase, recognized by rpoS, affects cell division	10.95	10.79	9.11	10.3 ± 0.6	3.12	3.54	3.81	3.5 ± 0.2	111.43	0.00377
1759934_s_at	yeaT	Z2842	putative transcriptional regulator LYSR-type	8.83	8.78	9.2	8.9 ± 0.1	2.21	2.22	2.21	2.2 ± 0.0	106.153	0.000379
1763287_s_at	ydbC	Z2321	putative dehydrogenase	8.74	9.27	8.61	8.9 ± 0.2	2.27	2.22	2.21	2.2 ± 0.0	99.7331	0.000838
1764719_s_at	yehY	Z3379	putative transport system permease protein	9.4	9.38	7.56	8.8 ± 0.6	2.2	2.22	2.2	2.2 ± 0.0	95.0095	0.00852
1761735_s_at	wrbA	Z1504	Amino terminal fragment of WrbA	9.4	9.23	7.67	8.8 ± 0.6	2.23	2.24	2.22	2.2 ± 0.0	93.0542	0.006966
1766187_s_at	Z4126	Z4126	orf, hypothetical protein	9.99	10.61	8.75	9.8 ± 0.6	3.48	3.54	2.87	3.3 ± 0.2	89.8845	0.002976
1760411_s_at	ynhE	Z2711	orf, hypothetical protein	11.57	11.58	10.44	11.2 ± 0.4	2.81	6.02	5.37	4.7 ± 1.0	88.0347	0.013241
1762545_s_at	Z2186	Z2186	hypothetical protein	9.32	9.04	7.69	8.7 ± 0.5	2.26	2.27	2.26	2.3 ± 0.0	85.6274	0.00607
1763864_s_at	ybgS	Z0923	putative homeobox protein	9.72	10.18	6.22	8.7 ± 1.3	2.29	2.39	2.39	2.4 ± 0.0	81.5719	0.036594
1761043_s_at	aidB	Z5794	putative acyl coenzyme A dehydrogenase	10.77	10.85	7.36	9.7 ± 1.2	3.25	3.19	3.62	3.4 ± 0.1	79.3413	0.030185
1759199_s_at	espI	Z6024	unknown protein encoded by cryptic prophage CP-933P	9.37	8.72	9.78	9.3 ± 0.3	2.93	3.18	2.93	3.0 ± 0.1	77.7085	0.001347
1767812_s_at	Z3605	Z3605	putative acyltransferase	11.02	11.24	11.95	11.4 ± 0.3	4.56	5.37	5.5	5.2 ± 0.3	76.6386	0.000106
1766470_s_at	Z5839	Z5839	putative ATP-binding component of a transport system	8.62	7.81	8.59	8.3 ± 0.3	2.08	2.09	2.08	2.1 ± 0.0	76.1093	0.001806
1759395_s_at	dppA	Z4961	dipeptide transport protein	13.52	13.56	13.5	13.5 ± 0.0	6.87	7.37	7.75	7.3 ± 0.3	73.5167	0.001624
1766799_s_at	yfaH	Z0278	putative acyl-CoA dehydrogenase (EC 1.3.99.-)	9.11	9.4	8.54	9.0 ± 0.3	2.25	3.24	2.97	2.8 ± 0.3	73.5167	0.000106
1761076_s_at	psiF	Z0480	induced by phosphate starvation	12.27	12.07	9.82	11.4 ± 0.8	4.67	5.81	5.09	5.2 ± 0.3	73.0089	0.007684
1768481_s_at	Z2883	Z2883	orf, hypothetical protein	10.12	10.39	9.85	10.1 ± 0.2	4.55	3.72	3.61	4.0 ± 0.3	71.5064	0.000314
1764325_s_at	ynhD	Z2710	putative ATP-binding component of a transport system	10.7	10.74	9.09	10.2 ± 0.5	3.14	4.89	4.09	4.0 ± 0.5	70.5219	0.001197
1766093_s_at	ybaT	Z0607	putative amino acidamine transport protein	11.69	11.74	10.48	11.3 ± 0.4	4.84	4.62	6.06	5.2 ± 0.5	70.0348	0.000574
1761393_s_at	yjjM	Z5957	orf, hypothetical protein	7.64	7.34	10.65	8.5 ± 1.1	2.22	2.47	2.53	2.4 ± 0.1	70.0348	0.027635
1766745_s_at	ecnB	Z5754	entericidin B	14.34	14.34	13.33	14.0 ± 0.3	7.67	8.78	7.35	7.9 ± 0.4	67.1819	0.000516
1764240_s_at	talA	Z3720	transaldolase A	13.27	13.72	12.26	13.1 ± 0.4	7.05	7	6.98	7.0 ± 0.0	67.1819	0.004953
1764715_s_at	Z3958	Z3958	Hypothetical protein ygaF	8.69	9.37	6.71	8.3 ± 0.8	2.2	2.21	2.19	2.2 ± 0.0	66.7178	0.01694
1768498_s_at	gadA	Z4930	glutamate decarboxylase isozyme	14.46	14.55	12.23	13.8 ± 0.8	8.82	6.2	8.06	7.7 ± 0.8	66.257	0.005139
1762236_s_at	ycaP	Z1252	orf, hypothetical protein	10.45	10.33	9.97	10.3 ± 0.1	3.87	4.43	4.32	4.2 ± 0.2	65.7993	1.4e-05
1766155_s_at	dppB	Z4960	dipeptide transport system permease protein 1	8.74	9.61	6.37	8.2 ± 1.0	2.23	2.24	2.23	2.2 ± 0.0	64.4452	0.024919
1763565_s_at	Z3624	Z3624	D-fructokinase	8.3	8.91	8.24	8.5 ± 0.2	2.46	2.52	2.47	2.5 ± 0.0	64	0.001185
1764269_s_at	Z1923	Z1923	unknown protein encoded by prophage CP-933X	9.09	10.5	7.14	8.9 ± 1.0	3.1	2.93	2.71	2.9 ± 0.1	64	0.024069
1765480_s_at	yeiC	Z3423	putative kinase	8.86	8.72	9.77	9.1 ± 0.3	2.23	4.74	2.39	3.1 ± 0.8	64	0.009305
1769205_s_at	ygjL	Z4434	putative NADPH dehydrogenase	8.12	7.76	8.67	8.2 ± 0.3	2.18	2.19	2.18	2.2 ± 0.0	64	0.001973
1762832_s_at	Z2754	Z2754	orf, hypothetical protein	12.02	12.04	10.61	11.6 ± 0.5	6.19	5.38	5.21	5.6 ± 0.3	62.6829	0.000983
1767072_s_at	yehX	Z3378	putative ATP-binding component of a transport system	8.56	9.42	6.61	8.2 ± 0.8	2.29	2.3	2.28	2.3 ± 0.0	60.1295	0.019147
1767337_s_at	Z4874	Z4874	Putative regulator	9.35	8.8	11.07	9.7 ± 0.7	5.5	2.5	3.52	3.8 ± 0.9	59.7141	0.007288
1768326_s_at	ydeI	Z2162	orf, hypothetical protein	8.96	9.59	5.86	8.1 ± 1.2	2.23	2.24	2.23	2.2 ± 0.0	59.7141	0.035987
1765345_s_at	Z2296	Z2296	orf; Unknown function	8.68	8.75	6.91	8.1 ± 0.6	2.27	2.29	2.27	2.3 ± 0.0	57.2816	0.010521
1768211_s_at	yncB	Z2270	putative oxidoreductase	9.47	10.04	7.37	9.0 ± 0.8	3.21	3.07	3.06	3.1 ± 0.1	57.2816	0.018477
1768688_s_at	phnB	Z5709	orf, hypothetical protein	9.24	9.4	5.53	8.1 ± 1.3	2.24	2.25	2.24	2.2 ± 0.0	56.493	0.044157
1761924_s_at	yhaF	Z4478	alpha-dehydro-beta-deoxy-D-glucarate aldolase	9.62	8.8	8.78	9.1 ± 0.3	3.34	3.49	2.96	3.3 ± 0.2	55.7152	0.000257
1762863_s_at	Z5876	Z5876	putative oxidoreductase	9.41	8.76	5.96	8.0 ± 1.1	2.26	2.27	2.26	2.3 ± 0.0	54.9482	0.032007
1766095_s_at	Z2298	Z2298	orf; Unknown function	9.25	9.16	8.68	9.0 ± 0.2	3.32	3.32	3.15	3.3 ± 0.1	54.5686	0.00035
1767594_s_at	Z0608	Z0608	putative outer membrane export protein	11.17	11.17	9.99	10.8 ± 0.4	3.26	6.66	5.09	5.0 ± 1.0	54.5686	0.016963
1769215_s_at	Z4208	Z4208	putative transcriptional regulator	10.26	9.69	10.22	10.1 ± 0.2	3.68	4.79	4.4	4.3 ± 0.3	54.5686	0.000454
1759758_s_at	yhjY	Z4973	putative lipase	10.24	10.52	7.42	9.4 ± 1.0	3.05	3.94	3.91	3.6 ± 0.3	54.5686	0.021181
1768781_s_at	Z5200	Z5200	orf; Unknown function	8.35	8.19	10.38	9.0 ± 0.7	3.61	3.11	3.05	3.3 ± 0.2	52.7098	0.011059
1759866_s_at	potF	Z1081	periplasmic putrescine-binding protein; permease protein	9.47	9.58	7.04	8.7 ± 0.8	2.84	2.76	3.34	3.0 ± 0.2	52.3457	0.016852
1760082_s_at	Z2187	Z2187	orf, hypothetical protein	8.5	7.36	7.48	7.8 ± 0.4	2.18	2.19	2.18	2.2 ± 0.0	48.5029	0.004158
1761580_s_at	Z5000	Z5000	putative regulatory protein	8.49	8.8	6.69	8.0 ± 0.7	2.4	2.41	2.4	2.4 ± 0.0	48.1679	0.013627
1764877_s_at	yeaX	Z2846	putative diogenase beta subunit	9.29	10	9.21	9.5 ± 0.3	3.02	5.71	3.07	3.9 ± 0.9	47.5048	0.018455
1761389_s_at	lsrA	Z2192	putative ATP-binding component of a transport system	7.26	7.25	8.71	7.7 ± 0.5	2.21	2.21	2.21	2.2 ± 0.0	46.2057	0.007552
1760509_s_at	yhiX	Z4929	putative ARAC-type regulatory protein	13.56	13.29	13.02	13.3 ± 0.2	8.74	7.17	7.39	7.8 ± 0.5	46.2057	0.004348
1766639_s_at	cstA	Z0740	carbon starvation protein	13.93	13.6	13.99	13.8 ± 0.1	6.74	9.4	8.81	8.3 ± 0.8	45.8866	0.018961
1766136_s_at	hcaR	Z3808	transcriptional activator of hca cluster	11.87	11.6	12.21	11.9 ± 0.2	4.71	7.29	7.14	6.4 ± 0.8	45.5696	0.018642
1759911_s_at	ugpE	Z4819	sn-glycerol 3-phosphate transport system, integral membrane protein	7.95	7.73	7.02	7.6 ± 0.3	2.06	2.06	2.06	2.1 ± 0.0	45.5696	0.002591
1762354_s_at	lsrR	Z2193	putative transcriptional regulator, sorC family	8.17	8.23	10.16	8.9 ± 0.7	2.71	4.13	3.2	3.4 ± 0.4	45.5696	0.003753
1767388_s_at	treF	Z4932	cytoplasmic trehalase	8.79	9.12	5.82	7.9 ± 1.1	2.43	2.43	2.43	2.4 ± 0.0	44.6318	0.034863
1759813_s_at	Z3959	Z3959	succinate-semialdehyde dehydrogenase, NADP-dependent activity	7.85	9.27	5.55	7.6 ± 1.1	2.08	2.08	2.08	2.1 ± 0.0	44.3235	0.037145
1762345_s_at	ynhC	Z2709	hypothetical protein	10.42	10.73	8.46	9.9 ± 0.7	3.75	4.79	4.77	4.4 ± 0.3	43.1115	0.007049
1759787_s_at	yedK	Z3021	orf, hypothetical protein	8.63	8.45	5.54	7.5 ± 1.0	2.12	2.12	2.11	2.1 ± 0.0	42.8137	0.032455
1760190_s_at	yjfN	Z5795	orf, hypothetical protein	12.52	12.2	12.43	12.4 ± 0.1	5.84	8.06	7.01	7.0 ± 0.6	42.5179	0.012263
1762116_s_at	Z2427	Z2427	hypothetical protein	9.33	9.9	9.93	9.7 ± 0.2	5.14	2.5	5.41	4.4 ± 0.9	41.3553	0.024685
1768852_s_at	yhaG	Z4480	(D)-galactarate dehydrogenase	8.69	8.17	8.11	8.3 ± 0.2	2.92	2.63	3.33	3.0 ± 0.2	41.3553	4.3e-05
1760555_s_at	tdcB	Z4469	threonine dehydratase, catabolic	7.77	6.66	9.22	7.9 ± 0.7	3.11	2.23	2.22	2.5 ± 0.3	41.0696	0.010162
1768610_s_at	yhjD	Z4935	orf, hypothetical protein	9.67	9.57	9.24	9.5 ± 0.1	4.45	3.49	4.46	4.1 ± 0.3	41.0696	0.001165
1764777_s_at	msyB	Z1686	acidic protein suppresses mutants lacking function of protein export	14.87	15.18	13.77	14.6 ± 0.4	8.93	9.41	9.48	9.3 ± 0.2	40.2244	0.002503
1760041_s_at	malK	Z5633	ATP-binding component of transport system for maltose	12.59	11.62	14.01	12.7 ± 0.7	6.66	8.38	7.23	7.4 ± 0.5	39.9466	0.004619
1763212_s_at	yhaU	Z4479	putative transport protein	8.43	6.09	8	7.5 ± 0.7	2.22	2.23	2.22	2.2 ± 0.0	38.8542	0.018101
1764014_s_at	Z2222	Z2222	hypothetical protein	6.77	7.83	7.6	7.4 ± 0.3	2.13	2.13	2.12	2.1 ± 0.0	38.5859	0.003705
1759937_s_at	Z5839	Z5839	putative ATP-binding component of a transport system	6.22	7.43	7.97	7.2 ± 0.5	1.96	1.96	1.96	2.0 ± 0.0	38.0546	0.009494
1768587_s_at	yciE	Z2555	orf, hypothetical protein	9.43	10.4	7.45	9.1 ± 0.9	3.34	4.56	3.69	3.9 ± 0.4	37.5307	0.015286
1764002_s_at	yjgR	Z5875	orf, hypothetical protein	11.01	11.4	10.13	10.9 ± 0.4	4.88	6.08	5.94	5.6 ± 0.4	37.014	0.000628
1763390_s_at	Z3401	Z3401	putative oxidoreductase	12.15	12.73	11.92	12.3 ± 0.2	7.7	6.59	6.92	7.1 ± 0.3	36.7583	0.000358
1766408_s_at	amyA	Z3017	cytoplasmic alpha-amylase	12.82	12.96	11.5	12.4 ± 0.5	7.4	6.66	7.62	7.2 ± 0.3	36.7583	0.001562
1768055_s_at	ybgA	Z0858	orf, hypothetical protein	10.38	10.22	10.02	10.2 ± 0.1	5.6	4.67	4.73	5.0 ± 0.3	36.7583	0.0014
1760010_s_at	Z2813	Z2813	putative transport protein	8.5	8.2	10.35	9.0 ± 0.7	4.92	3.28	3.3	3.8 ± 0.5	36.2523	0.004455
1767056_s_at	Z5840	Z5840	Hypothetical ABC transporter permease protein ytfT	6.44	7.09	8.54	7.4 ± 0.6	2.19	2.19	2.18	2.2 ± 0.0	36.0019	0.01414
1765748_s_at	Z3393	Z3393	putative 1,2-dioxygenase	7.78	7.6	6.71	7.4 ± 0.3	2.2	2.21	2.2	2.2 ± 0.0	35.7532	0.004114
1763576_s_at	yeaW	Z2845	orf, hypothetical protein	11.09	11.65	10.94	11.2 ± 0.2	4.24	7.74	6.27	6.1 ± 1.0	35.261	0.032089
1763053_s_at	Z1922	Z1922	unknown protein encoded by prophage CP-933X	10.08	11.22	8.37	9.9 ± 0.8	5.02	4.51	4.75	4.8 ± 0.2	35.0174	0.022221
1765011_s_at	lldP	Z5030	L-lactate permease	10.01	9.11	10.59	9.9 ± 0.4	3.83	5.83	4.74	4.8 ± 0.6	34.5353	0.00278
1765320_at	Z5841	Z5841	Hypothetical ABC transporter permease protein yjfF	7.27	7.23	7.38	7.3 ± 0.0	2.16	2.22	2.21	2.2 ± 0.0	34.2968	1e-05
1766669_s_at	Z4375	Z4375	orf, hypothetical protein	12.22	12.14	10.97	11.8 ± 0.4	6.25	7.13	6.64	6.7 ± 0.3	34.2968	0.001043
1763591_s_at	yajO	Z0522	putative NAD(P)H-dependent xylose reductase	11.35	11.11	9.71	10.7 ± 0.5	5.7	5.63	5.54	5.6 ± 0.1	34.2968	0.009406
1769094_s_at	Z2150	Z2150	orf; Unknown function	10.16	9.53	11.48	10.4 ± 0.6	6.18	4.9	4.89	5.3 ± 0.4	33.3589	0.002832
1768538_s_at	mhpR	Z0444	transcriptional regulator for mhp operon	10.29	10.02	11.48	10.6 ± 0.5	6.29	5.49	4.85	5.5 ± 0.4	33.1285	0.001203
1759685_s_at	araF	Z2954	L-arabinose-binding periplasmic protein	7.49	7.52	6.76	7.3 ± 0.3	2.24	2.24	2.24	2.2 ± 0.0	32.4467	0.002458
1761164_s_at	Z3604	Z3604	putative enzyme	11.97	11.83	12.01	11.9 ± 0.1	6.07	7.97	6.76	6.9 ± 0.6	32.2226	0.011537
1759747_s_at	Z0463	Z0463	putative response regulator; hexosephosphate transport	6.96	5.95	8.82	7.2 ± 0.8	2.23	2.24	2.22	2.2 ± 0.0	32.2226	0.027034
1768790_s_at	fucA	Z4117	L-fuculose-1-phosphate aldolase	7.58	7.37	7.57	7.5 ± 0.1	2.5	2.51	2.5	2.5 ± 0.0	32.2226	0.000177
1764023_s_at	aldA	Z2306	aldehyde dehydrogenase, NAD-linked	12.46	12.68	12.58	12.6 ± 0.1	6.24	8.57	7.91	7.6 ± 0.7	32	0.018111
1768428_s_at	gltJ	Z0804	glutamateaspartate transport system permease	10.71	10.56	11.94	11.1 ± 0.4	6.15	6.47	5.6	6.1 ± 0.3	32	0.001566
1763056_s_at	Z2223	Z2223	putative hemin-binding lipoprotein	7.8	7.89	5.94	7.2 ± 0.6	2.24	2.26	2.24	2.3 ± 0.0	31.3414	0.01605
1767838_s_at	sodC	Z2661	superoxide dismutase precursor (Cu-Zn)	9.91	10.22	7.84	9.3 ± 0.8	4.22	4.22	4.62	4.4 ± 0.1	31.3414	0.01912
1768165_s_at	xasA	Z2216	acid sensitivity protein, putative transporter	13.99	14.21	12.24	13.5 ± 0.6	9.82	7.36	8.39	8.5 ± 0.7	31.125	0.006649
1759329_s_at	yeiN	Z3422	orf, hypothetical protein	7	6.52	8.02	7.2 ± 0.4	2.22	2.23	2.22	2.2 ± 0.0	31.125	0.007812
1764811_s_at	dadX	Z1953	alanine racemase 2, catabolic	12.72	12.5	12.93	12.7 ± 0.1	7.4	8.62	7.5	7.8 ± 0.4	29.446	0.003359
1762601_s_at	Z3695	Z3695	putative beta-lactamase	7.6	7.45	8.77	7.9 ± 0.4	2.98	3.34	2.97	3.1 ± 0.1	28.84	0.004445
1767463_s_at	osmY	Z5977	hyperosmotically inducible periplasmic protein	15.53	15.74	14.4	15.2 ± 0.4	10.19	10.59	10.57	10.5 ± 0.1	27.2843	0.004178
1762701_s_at	Z5978	Z5978	orf; Unknown function	14.92	14.96	13.76	14.6 ± 0.4	9.59	9.95	9.81	9.8 ± 0.1	27.0958	0.004396
1760724_s_at	elaB	Z3526	orf, hypothetical protein	14.46	14.48	13.48	14.1 ± 0.3	9.26	9.54	9.38	9.4 ± 0.1	26.9087	0.003165
1759808_s_at	Z5367	Z5367	4-enzyme protein: 3-hydroxyacyl-CoA dehydrogenase; 3-hydroxybutyryl-CoA epimerase; delta(3)-cis-delta(2)-trans-enoyl-CoA isomerase; enoyl-CoA hydratase	14.65	14.69	14.68	14.7 ± 0.0	8.77	11.18	9.94	10.0 ± 0.7	26.1729	0.021146
1761726_s_at	oppB	Z2020	oligopeptide transport permease protein	10.7	11.28	11.14	11.0 ± 0.2	5.95	6.01	7.06	6.3 ± 0.4	25.9921	0.001598
1763066_s_at	Z2753	Z2753	orf, hypothetical protein	12.83	13.02	11.83	12.6 ± 0.4	8.61	7.45	7.62	7.9 ± 0.4	25.4572	0.000845
1761510_s_at	Z2431	Z2431	putative pump protein	6.79	8.15	8.02	7.7 ± 0.4	2.61	2.86	3.49	3.0 ± 0.3	25.4572	0.001841
1765990_s_at	sufS	Z2708	selenocysteine lyase, PLP-dependent	7.85	7.75	5.81	7.1 ± 0.7	2.23	2.56	2.66	2.5 ± 0.1	25.1067	0.016856
1769032_s_at	ygfJ	Z4216	orf, hypothetical protein	6.87	6.51	7.45	7.0 ± 0.3	2.49	2.2	2.2	2.3 ± 0.1	25.1067	0.001397
1765923_s_at	lacZ	Z0440	beta-D-galactosidase	9.2	8.76	8.26	8.7 ± 0.3	3.31	5.19	3.82	4.1 ± 0.6	24.9333	0.005825
1762458_s_at	yihT	Z5418	putative aldolase	6.83	7.03	7	7.0 ± 0.1	2.32	2.33	2.32	2.3 ± 0.0	24.761	0.000164
1761838_s_at	ydaJ	Z2425	putative aminohydrolase	11.06	11.37	11.48	11.3 ± 0.1	6.79	5.71	7.62	6.7 ± 0.6	24.0839	0.011143
1766609_s_at	agaV	Z4485	PTS system, cytoplasmic, N-acetylgalactosamine-specific IIB component 2 (EIIB-AGA)	6.73	7.2	6.75	6.9 ± 0.2	2.27	2.29	2.36	2.3 ± 0.0	23.9176	0.000863
1759264_s_at	yeiA	Z3402	putative oxidoreductase	13.26	13.2	12.55	13.0 ± 0.2	8.95	8.12	8.19	8.4 ± 0.3	23.9176	0.000224
1761246_s_at	Z3623	Z3623	sucrose permease	9.86	9.45	8.9	9.4 ± 0.3	4.88	4.99	4.66	4.8 ± 0.1	23.5883	0.00155
1762635_s_at	Z3063	Z3063	putative reductase	7.49	8.93	5.59	7.3 ± 1.0	2.52	3.06	2.77	2.8 ± 0.2	23.4254	0.038991
1769100_s_at	yjdI	Z5728	orf, hypothetical protein	13.65	13.96	12.66	13.4 ± 0.4	8.42	9.11	9.14	8.9 ± 0.2	23.2636	0.001471
1763039_s_at	Z4579	Z4579	Hypothetical protein yhcH	9.13	8.89	7.13	8.4 ± 0.6	3.81	3.9	3.89	3.9 ± 0.0	22.9433	0.018752
1766673_s_at	erfK	Z3150	Protein erfKsrfK precursor	9.03	8.76	7.35	8.4 ± 0.5	3.8	3.84	3.96	3.9 ± 0.1	22.7848	0.012581
1765189_s_at	Z2278	Z2278	putative ATP-binding component of a transport system	7.03	7.6	5.26	6.6 ± 0.7	2.15	2.16	2.15	2.2 ± 0.0	22.3159	0.023776
1761053_s_at	Z4453	Z4453	orf; Unknown function	13.12	13.28	11.48	12.6 ± 0.6	8.46	8.34	7.69	8.2 ± 0.2	22.0087	0.008224
1763304_s_at	Z4456	Z4456	putative transferase	7.32	7.45	5.29	6.7 ± 0.7	2.39	2.2	2.2	2.3 ± 0.1	21.4068	0.023278
1760424_s_at	yeaV	Z2844	putative transport protein	5.99	5.34	8.09	6.5 ± 0.8	2.05	2.06	2.05	2.1 ± 0.0	21.4068	0.033419
1763171_s_at	yhbW	Z4521	putative enzyme	9.19	10.01	8.02	9.1 ± 0.6	4.59	4.58	4.82	4.7 ± 0.1	21.259	0.015573
1764283_s_at	Z5148	Z5148	orf; Unknown function	7.43	7.49	5.07	6.7 ± 0.8	2.25	2.28	2.28	2.3 ± 0.0	21.1121	0.031246
1767298_s_at	yhaE	Z4477	tartronate semialdehyde reductase (TSAR)	10.97	10.73	9.33	10.3 ± 0.5	6.62	4.57	6.64	6.0 ± 0.7	21.1121	0.008383
1761141_s_at	puuD	Z2490	probable amidotransferase subunit	12.47	12.51	12.72	12.6 ± 0.1	9.17	7.67	7.73	8.2 ± 0.5	20.8215	0.010819
1762848_s_at	Z4454	Z4454	orf, hypothetical protein	13.11	12.92	11.31	12.4 ± 0.6	8.18	8.15	7.96	8.1 ± 0.1	20.393	0.015763
1769168_s_at	Z1190	Z1190	putative glucosyltransferase	11.75	11.37	13.48	12.2 ± 0.7	7.87	8.25	7.45	7.9 ± 0.2	20.393	0.01364
1768802_s_at	yahK	Z0420	putative oxidoreductase	13.01	13.25	11.97	12.7 ± 0.4	8.01	8.62	8.59	8.4 ± 0.2	20.1122	0.00238
1761668_s_at	yfcF	Z3563	orf, hypothetical protein	9.55	9.75	7.54	9.0 ± 0.7	4.35	4.58	4.93	4.6 ± 0.2	19.9733	0.02089
1761233_s_at	Z0609	Z0609	orf; Unknown function	6.55	7.63	5.42	6.5 ± 0.6	2.22	2.24	2.22	2.2 ± 0.0	19.8353	0.021181
1766356_s_at	Z3947	Z3947	orf; Unknown function	8.88	8.41	7.57	8.3 ± 0.4	5.04	3.49	3.47	4.0 ± 0.5	19.4271	0.003578
1759740_s_at	ybaS	Z0606	putative glutaminase	13.88	14.07	12.81	13.6 ± 0.4	8.93	9.31	9.74	9.3 ± 0.2	19.1597	0.001849
1761603_s_at	Z2815	Z2815	putative oxidoreductase	9.6	9.5	10.93	10.0 ± 0.5	5.12	6.08	6.08	5.8 ± 0.3	19.0273	0.002572
1763476_s_at	yjfO	Z5796	hypothetical protein	14.74	14.63	14.6	14.7 ± 0.0	9.52	11.33	10.39	10.4 ± 0.5	19.0273	0.014258
1761666_s_at	potG	Z1082	ATP-binding component of putrescine transport system	6.91	6.56	5.34	6.3 ± 0.5	2.19	2.03	2.02	2.1 ± 0.1	18.2522	0.011772
1759621_s_at	Z3260	Z3260	hypothetical protein	14.1	14.05	12.41	13.5 ± 0.6	9.46	9.26	9.31	9.3 ± 0.1	18.1261	0.016354
1760336_s_at	yecG	Z2948	putative regulator	9.14	8.84	8.37	8.8 ± 0.2	4.58	4.79	4.5	4.6 ± 0.1	17.8766	0.00096
1764037_s_at	Z4214	Z4214	putative synthases	8.61	8.04	8.71	8.5 ± 0.2	4.38	3.94	4.67	4.3 ± 0.2	17.5087	0.000153
1761137_s_at	malG	Z5630	part of maltose permease, inner membrane	11.78	11.55	12	11.8 ± 0.1	6.42	8.65	7.92	7.7 ± 0.7	17.2677	0.021088
1767577_s_at	Z5826	Z5826	orf, hypothetical protein	7.45	7.27	8.17	7.6 ± 0.3	4.06	3.47	3.12	3.6 ± 0.3	16.9123	0.000456
1768720_s_at	Z4813	Z4813	gamma-glutamyltranspeptidase	7.86	8.19	6.42	7.5 ± 0.5	3.42	3.42	3.42	3.4 ± 0.0	16.7955	0.01726
1760545_s_at	gadB	Z2215	glutamate decarboxylase isozyme	15.25	15.19	14.03	14.8 ± 0.4	11.55	10	10.71	10.8 ± 0.5	16.7955	0.002564
1762734_s_at	chaB	Z1992	cation transport regulator	13.53	13.53	12.32	13.1 ± 0.4	8.76	9.39	9.06	9.1 ± 0.2	16.6795	0.003778
1765153_s_at	melA	Z5721	alpha-galactosidase	7.87	7.55	4.99	6.8 ± 0.9	2.38	2.9	2.94	2.7 ± 0.2	16.6795	0.042263
1768465_at	Z4803	Z4803	putative ATP-dependent DNA helicase (together with adjacent 3 orfs)	6.29	4.89	8.03	6.4 ± 0.9	2.23	2.61	2.23	2.4 ± 0.1	16.5642	0.044558
1764558_s_at	Z4773	Z4773	orf; Unknown function	9.3	9.34	9.22	9.3 ± 0.0	5.2	5.91	4.65	5.3 ± 0.4	16.4498	0.007586
1762555_s_at	lldR	Z5031	transcriptional regulator	10.49	10.5	12.02	11.0 ± 0.5	6.16	7.84	6.89	7.0 ± 0.5	16.4498	0.004613
1764019_s_at	yqhE	Z4365	hypothetical protein	13.86	13.8	12.23	13.3 ± 0.5	9.26	9.05	9.48	9.3 ± 0.1	16.3362	0.01334
1765224_s_at	yfiQ	Z3869	orf, hypothetical protein	9.33	9.51	9.77	9.5 ± 0.1	5.54	4.67	6.36	5.5 ± 0.5	16.1113	0.010518
1767531_s_at	Z4487	Z4487	PTS system, N-acetylgalactosamine-specific IID component	6.49	6.36	6.36	6.4 ± 0.0	2.32	2.47	2.46	2.4 ± 0.1	15.8895	1e-06
1762065_at	Z3069	Z3069	unknown protein encoded within prophage CP-933U	5.73	6.55	6.39	6.2 ± 0.3	2.24	2.25	2.24	2.2 ± 0.0	15.7797	0.003947
1759878_s_at	agaW	Z4486	PTS system N-acetylgalactosameine-specific IIC component 2	6.09	5.87	6.48	6.2 ± 0.2	2.13	2.13	2.26	2.2 ± 0.0	15.7797	0.001259
1759660_s_at	yjgH	Z5860	orf, hypothetical protein	9.28	10.16	7.94	9.1 ± 0.7	5.58	4.36	5.53	5.2 ± 0.4	15.6707	0.010413
1764662_s_at	Z5684	Z5684	putative transcriptional regulator	7.48	7.4	7.13	7.3 ± 0.1	2.5	4.11	3.58	3.4 ± 0.5	15.3482	0.011158
1768844_s_at	adhP	Z2232	Alcohol dehydrogenase, propanol-preferring	11.46	11.86	10.11	11.1 ± 0.5	7.22	6.76	7.74	7.2 ± 0.3	14.9285	0.006953
1765157_s_at	aldB	Z5008	aldehyde dehydrogenase B (lactaldehyde dehydrogenase)	10.1	10.18	8.97	9.8 ± 0.4	6.8	4.35	6.45	5.9 ± 0.8	14.723	0.020706
1766150_s_at	putA	Z1513	proline dehydrogenase, P5C dehydrogenase	14.46	14.79	14.21	14.5 ± 0.2	9.73	11.05	11.05	10.6 ± 0.4	14.723	0.006366
1767878_s_at	Z1193	Z1193	orf; Unknown function	9.45	9.28	11.84	10.2 ± 0.8	6.88	7.27	4.85	6.3 ± 0.8	14.5203	0.026309
1767891_s_at	ynhG	Z2706	orf, hypothetical protein	11.46	11.91	9.89	11.1 ± 0.6	6.5	7.3	7.91	7.2 ± 0.4	14.42	0.009265
1767948_s_at	Z2421	Z2421	orf, hypothetical protein	6.27	6.28	6.67	6.4 ± 0.1	2.46	2.61	2.61	2.6 ± 0.1	14.3204	0.000341
1762965_s_at	Z3045	Z3045	orf, hypothetical protein	5.94	7.39	4.87	6.1 ± 0.7	2.23	2.24	2.23	2.2 ± 0.0	14.2215	0.034506
1768250_s_at	yhiO	Z4894	orf, hypothetical protein	11.37	11.62	8.8	10.6 ± 0.9	4.96	7.44	7.89	6.8 ± 0.9	14.2215	0.040232
1769169_s_at	yjiY	Z5953	putative carbon starvation protein	13.4	12.35	13.28	13.0 ± 0.3	9.27	9.24	9.07	9.2 ± 0.1	14.1232	0.006152
1764603_s_at	mcbR	Z2269	hypothetical protein	11.94	12.42	10.74	11.7 ± 0.5	7.56	7.96	8.17	7.9 ± 0.2	13.9288	0.00981
1768130_s_at	ptxA	Z5804	putative PTS system enzyme II A component	6.44	6.46	5.71	6.2 ± 0.3	2.37	2.37	2.48	2.4 ± 0.0	13.9288	0.003586
1763722_s_at	argT	Z3572	lysine-, arginine-, ornithine-binding periplasmic protein	12.25	12.16	11.62	12.0 ± 0.2	7.59	8.75	8.37	8.2 ± 0.3	13.6422	0.001908
1764513_s_at	ygiW	Z4376	orf, hypothetical protein	14.68	14.63	13.38	14.2 ± 0.4	10.32	10.51	10.55	10.5 ± 0.1	13.6422	0.010909
1766172_s_at	gapC	Z2304	glyceraldehyde-3-phosphate dehydrogenase (second fragment)	10.27	10.53	8.07	9.6 ± 0.8	5.83	5.85	5.95	5.9 ± 0.0	13.4543	0.040274
1760286_s_at	Z3394	Z3394	putative transporter	6.25	5.82	6.03	6.0 ± 0.1	2.28	2.3	2.3	2.3 ± 0.0	13.3614	0.001062
1768134_s_at	yjdJ	Z5729	orf, hypothetical protein	14.31	14.29	12.94	13.9 ± 0.5	10	10.21	10.11	10.1 ± 0.1	13.3614	0.013172
1762687_s_at	mglA	Z3404	ATP-binding component of methyl-galactoside transport and galactose taxis	13.33	13.37	14.69	13.8 ± 0.5	8.75	11.2	10.29	10.1 ± 0.7	13.1775	0.017337
1762637_s_at	ybaW	Z0550	orf, hypothetical protein	12.36	12.76	10.96	12.0 ± 0.6	8.21	8.32	8.64	8.4 ± 0.1	12.3805	0.017474
1764321_s_at	ybiH	Z1016	putative transcriptional regulator	11.42	11.36	11.4	11.4 ± 0.0	7.78	7.7	7.87	7.8 ± 0.1	12.2101	3.2e-05
1767494_s_at	yihN	Z5410	putative resistance protein (transport)	8.5	7.05	9.56	8.4 ± 0.7	3.77	6.58	3.93	4.8 ± 0.9	12.2101	0.038652
1769237_s_at	Z4440	Z4440	orf, hypothetical protein	9.41	10.11	10.35	10.0 ± 0.3	6.36	6.42	6.34	6.4 ± 0.0	12.042	0.005841
1761220_s_at	sgaB	Z5803	orf, hypothetical protein	7.82	8.08	6.98	7.6 ± 0.3	4	3.92	4.24	4.1 ± 0.1	11.8762	0.005372
1760228_s_at	uspF	Z2335	putative filament protein	14.87	14.69	14.19	14.6 ± 0.2	10.6	11.53	10.94	11.0 ± 0.3	11.7942	0.000665
1760742_s_at	lldD	Z5032	L-lactate dehydrogenase	11.22	10.81	11.14	11.1 ± 0.1	6.3	8.26	7.98	7.5 ± 0.6	11.6318	0.024644
1766325_s_at	Z4354	Z4354	putative reductase	10.91	10.71	10.9	10.8 ± 0.1	6.91	7.61	7.46	7.3 ± 0.2	11.4716	0.001825
1760425_s_at	Z5417	Z5417	orf, hypothetical protein	8.51	8.81	7.83	8.4 ± 0.3	5.2	4.44	4.97	4.9 ± 0.2	11.3924	0.000889
1769242_s_at	fucK	Z4120	L-fuculokinase	6.97	7.18	8.59	7.6 ± 0.5	3.14	4.06	5.05	4.1 ± 0.6	11.3137	0.009794
1760684_s_at	malF	Z5631	part of maltose permease, periplasmic	13.14	12.71	13.78	13.2 ± 0.3	9.04	10.43	9.65	9.7 ± 0.4	11.3137	0.002934
1762821_s_at	ybhS	Z1013	orf, hypothetical protein	7.9	7.85	6.66	7.5 ± 0.4	4.38	2.88	4.64	4.0 ± 0.6	11.3137	0.008484
1763153_s_at	Z4848	Z4848	orf, hypothetical protein	5.69	4.96	6.15	5.6 ± 0.3	2.14	2.14	2.13	2.1 ± 0.0	11.0043	0.009745
1765253_s_at	yjbJ	Z5644	orf, hypothetical protein	14.23	14.42	13.34	14.0 ± 0.3	10.33	10.68	10.61	10.5 ± 0.1	11.0043	0.005109
1764832_s_at	Z3392	Z3392	putative isomerase-decarboxylase	8.85	8.85	7.54	8.4 ± 0.4	4.75	4.82	5.34	5.0 ± 0.2	10.8528	0.007655
1768808_s_at	ygaU	Z3964	orf, hypothetical protein	12.66	12.61	11.46	12.3 ± 0.4	8.57	9.03	8.84	8.8 ± 0.1	10.7779	0.007375
1763833_s_at	Z4695	Z4695	putative iron storage homoprotein, bacterioferritin	14.1	14.14	12.79	13.7 ± 0.5	9.48	10.96	10.35	10.3 ± 0.4	10.7034	0.005315
1765435_s_at	gltK	Z0803	glutamateaspartate transport system permease	10.77	10.77	11.9	11.2 ± 0.4	7.37	8.46	7.36	7.7 ± 0.4	10.7034	0.002863
1764451_s_at	ldcC	Z0198	lysine decarboxylase 2, constitutive	10.11	10.57	8.46	9.7 ± 0.6	6.58	5.27	7.07	6.3 ± 0.5	10.6295	0.016058
1765371_s_at	osmE	Z2769	activator of ntrL gene	14.25	14.25	13.41	14.0 ± 0.3	10.6	10.47	10.64	10.6 ± 0.1	10.5561	0.00537
1765585_s_at	qor	Z5649	quinone oxidoreductase	12.58	13.18	11.6	12.5 ± 0.5	8.66	9.5	8.98	9.1 ± 0.2	10.5561	0.007069
1766208_s_at	ycjC	Z2489	orf, hypothetical protein	11.42	11.5	11.44	11.5 ± 0.0	8.19	7.97	8.01	8.1 ± 0.1	10.5561	0.000116
1759927_s_at	aphA	Z5654	diadenosine tetraphosphatase	12.39	11.97	12.96	12.4 ± 0.3	8	10.31	9.01	9.1 ± 0.7	10.0561	0.024279
1759902_s_at	Z0443	Z0443	orf; Unknown function	10.1	10.04	9.94	10.0 ± 0.1	6.57	6.88	6.69	6.7 ± 0.1	9.91766	4.8e-05
1764504_s_at	yahB	Z0405	putative transcriptional regulator LYSR-type	7.48	7.86	6.74	7.4 ± 0.3	4.59	3.68	3.87	4.1 ± 0.3	9.91766	0.001681
1764807_s_at	Z2149	Z2149	orf; Unknown function	13.16	12.83	14.07	13.4 ± 0.4	10.75	9.8	9.66	10.1 ± 0.3	9.71356	0.002948
1761724_s_at	gltI	Z0805	putative periplasmic binding transport protein	14.51	14.36	14.36	14.4 ± 0.1	10.83	11.65	10.91	11.1 ± 0.3	9.71356	0.0049
1765823_s_at	yeaQ	Z2837	orf, hypothetical protein	13.37	13.15	12.19	12.9 ± 0.4	9.41	9.77	9.69	9.6 ± 0.1	9.71356	0.007651
1766723_s_at	Z5165	Z5165	acetolactate synthase I,valine-sensitive, large subunit	11.62	11.95	11.11	11.6 ± 0.3	7.02	9.68	8.19	8.3 ± 0.8	9.57983	0.040832
1761781_s_at	dcuB	Z5725	anaerobic dicarboxylate transport	11.72	11.38	10.58	11.2 ± 0.3	9.61	7.09	7.22	8.0 ± 0.8	9.51366	0.04244
1764511_s_at	xylH	Z4993	putative xylose transport, membrane component	5.47	5.95	4.92	5.5 ± 0.3	2.18	2.2	2.19	2.2 ± 0.0	9.51366	0.008266
1761834_s_at	yccD	Z1417	orf, hypothetical protein	11.56	11.03	9.66	10.8 ± 0.6	7.22	7.21	8.07	7.5 ± 0.3	9.51366	0.014937
1764747_s_at	Z1971	Z1971	putative dihydroxyacetone kinase	7.96	8.72	7.23	8.0 ± 0.4	5.02	4.45	4.75	4.7 ± 0.2	9.38268	0.009668
1763125_s_at	glgS	Z4401	glycogen biosynthesis, rpoS dependent	13.44	13.41	11.79	12.9 ± 0.6	8.76	10.49	9.76	9.7 ± 0.5	9.25351	0.012607
1760274_s_at	yibF	Z5013	putative S-transferase	11.46	11.44	10.86	11.3 ± 0.2	8.69	7.97	7.49	8.1 ± 0.4	9.18959	0.003447
1759906_s_at	dadA	Z1952	D-amino acid dehydrogenase subunit	14.48	14.42	14.43	14.4 ± 0.0	10.35	12.14	11.25	11.3 ± 0.5	9.12611	0.024982
1764295_s_at	cspD	Z1117	stress induced DNA replication inhibitor.	14.31	14.56	14.01	14.3 ± 0.2	10.53	11.62	11.2	11.1 ± 0.3	9.06307	0.003034
1763294_s_at	yjhT	Z5906	orf, hypothetical protein	11.75	11.99	10.24	11.3 ± 0.6	8.06	8.17	8.22	8.2 ± 0.1	9.06307	0.027862
1760614_s_at	Z1528	Z1528	orf; Unknown function	6.33	6.02	7.14	6.5 ± 0.3	4.63	2.54	2.8	3.3 ± 0.7	9.00047	0.023849
1760329_s_at	Z5933	Z5933	putative transport protein	4.55	5.07	6.87	5.5 ± 0.7	2.41	2.28	2.27	2.3 ± 0.0	9.00047	0.045316
1760584_s_at	yohF	Z3386	putative oxidoreductase	5.93	6.19	4.06	5.4 ± 0.7	2.22	2.23	2.22	2.2 ± 0.0	9.00047	0.041965
1762461_s_at	phoH	Z1522	PhoH protein	13.21	13.07	11.82	12.7 ± 0.4	10.17	8.96	9.52	9.6 ± 0.4	8.9383	0.00578
1766739_s_at	ychH	Z1976	orf, hypothetical protein	12.17	11.98	11.26	11.8 ± 0.3	7.37	9.77	8.83	8.7 ± 0.7	8.87656	0.032264
1761176_s_at	yjiZ	Z5956	putative transport protein, cryptic, orf, joins former yjiZ and yjjL	5	4.34	6.7	5.4 ± 0.7	2.18	2.21	2.25	2.2 ± 0.0	8.81524	0.046762
1768557_s_at	csgD	Z1673	putative 2-component transcriptional regulator for 2nd curli operon	6.14	5.86	5.55	5.9 ± 0.2	2.72	2.73	2.71	2.7 ± 0.0	8.75435	0.002894
1764969_s_at	oppA	Z2019	oligopeptide transport; periplasmic binding protein	14.64	14.88	14.3	14.6 ± 0.2	11.38	11.36	11.71	11.5 ± 0.1	8.69388	0.000247
1767091_s_at	yohD	Z3385	orf, hypothetical protein	8.87	8.17	6.8	8.0 ± 0.6	4.85	4.85	4.83	4.8 ± 0.0	8.57419	0.036503
1765279_s_at	ydcH	Z2292	orf, hypothetical protein	14.66	14.27	14.18	14.4 ± 0.2	11.82	11.07	10.96	11.3 ± 0.3	8.51496	0.001895
1767285_s_at	sbmC	Z3170	SbmC protein	12.48	12.38	11.65	12.2 ± 0.3	9.29	8.98	9.06	9.1 ± 0.1	8.33973	0.003525
1765202_s_at	ybeL	Z0790	putative alpha helical protein	14.39	14.43	13.5	14.1 ± 0.3	10.52	11.45	11.15	11.0 ± 0.3	8.33973	0.001754
1761183_s_at	Z5199	Z5199	orf; hypothetical protein	10.13	9.05	9.82	9.7 ± 0.3	5.67	7.39	6.81	6.6 ± 0.5	8.28212	0.010832
1765818_s_at	Z2151	Z2151	orf; Unknown function	11.42	11	12.46	11.6 ± 0.4	8.67	8.41	8.65	8.6 ± 0.1	8.28212	0.016928
1761229_s_at	yjiN	Z5938	orf, hypothetical protein	5.6	5.52	4.68	5.3 ± 0.3	2.22	2.22	2.21	2.2 ± 0.0	8.28212	0.009309
1767186_s_at	nanA	Z4583	N-acetylneuraminate lyase (aldolase); catabolism of sialic acid; not K-12?	6.22	6.61	7.11	6.7 ± 0.3	2.48	4.74	3.59	3.6 ± 0.7	8.22491	0.029714
1763699_s_at	ydaK	Z2423	putative transcriptional regulator LYSR-type	5.52	6.11	5.64	5.8 ± 0.2	2.52	3.03	2.64	2.7 ± 0.2	8.1681	0.00025
1762189_s_at	alkA	Z3237	3-methyl-adenine DNA glycosylase II, inducible	6.72	6.61	4.61	6.0 ± 0.7	2.93	2.94	3.06	3.0 ± 0.0	8	0.048139
1761979_s_at	cycA	Z5819	transport of D-alanine, D-serine, and glycine	13.78	13.77	13.89	13.8 ± 0.0	10.08	11.33	11.03	10.8 ± 0.4	8	0.014784
1762888_s_at	yciR	Z2516	orf, hypothetical protein	11.36	11.8	10.22	11.1 ± 0.5	8.6	7.96	7.85	8.1 ± 0.2	7.94474	0.011543
1768654_s_at	ydjJ	Z2812	putative oxidoreductase	10.5	10.51	11.96	11.0 ± 0.5	8.19	7.59	8.24	8.0 ± 0.2	7.94474	0.01411
1766527_s_at	Z3048	Z3048	orf, hypothetical protein	14.44	14.48	13.77	14.2 ± 0.2	10.77	11.73	11.31	11.3 ± 0.3	7.78124	0.001415
1761212_s_at	Z3693	Z3693	putative regulator	11.34	11.16	11.86	11.5 ± 0.2	7.62	9.39	8.5	8.5 ± 0.5	7.72749	0.017563
1765029_s_at	yjeF	Z5774	orf, hypothetical protein	13.02	13.1	11.4	12.5 ± 0.6	9.07	9.64	9.98	9.6 ± 0.3	7.67411	0.01925
1767571_s_at	ybaY	Z0565	glycoproteinpolysaccharide metabolism	12.07	12.45	10.35	11.6 ± 0.7	8.56	8.8	8.74	8.7 ± 0.1	7.6211	0.04387
1767590_s_at	rpsV	Z2230	30S ribosomal subunit protein S22	14.12	14.39	13.35	14.0 ± 0.3	11.1	10.94	11.15	11.1 ± 0.1	7.4127	0.009372
1766268_s_at	Z4343	Z4343	orf, hypothetical protein	12.43	12.26	10.83	11.8 ± 0.5	8.67	9.32	8.9	9.0 ± 0.2	7.3615	0.019492
1768843_s_at	fucR	Z4122	positive regulator of the fuc operon	13.45	13.17	13.47	13.4 ± 0.1	9.5	11.36	10.61	10.5 ± 0.5	7.31065	0.03052
1761440_s_at	ynfL	Z2589	putative transcriptional regulator LYSR-type	5.95	5.88	5.04	5.6 ± 0.3	2.82	2.79	2.77	2.8 ± 0.0	7.11074	0.010337
1767356_s_at	chaC	Z1993	cation transport regulator	12.51	12.53	11.09	12.1 ± 0.5	8.51	9.61	9.57	9.2 ± 0.4	7.06162	0.010932
1760008_s_at	rmf	Z1303	ribosome modulation factor	11.62	12.37	10.83	11.6 ± 0.5	9.18	8.4	8.76	8.8 ± 0.2	7.06162	0.011446
1768257_s_at	ydeV	Z2194	putative kinase	5.32	5.39	5.89	5.5 ± 0.2	2.5	3.08	2.56	2.7 ± 0.2	7.06162	0.000394
1767977_s_at	yjfY	Z5808	orf, hypothetical protein	6.02	6.07	4.66	5.6 ± 0.5	2.41	2.87	3.03	2.8 ± 0.2	7.06162	0.015207
1764293_s_at	yqjD	Z4452	orf, hypothetical protein	15.34	15.4	14.34	15.0 ± 0.3	12.3	12.21	12.14	12.2 ± 0.1	7.01285	0.013497
1769121_s_at	fucI	Z4119	L-fucose isomerase	7.28	7.07	8.21	7.5 ± 0.4	4	5.09	5.09	4.7 ± 0.4	6.9644	0.005172
1764668_s_at	yaaJ	Z0007	inner membrane transport protein	6.29	5.54	4.6	5.5 ± 0.5	2.61	2.72	2.71	2.7 ± 0.0	6.9644	0.028724
1761294_s_at	Z1052	Z1052	orf, hypothetical protein	8.28	8.94	7.14	8.1 ± 0.5	5.11	5.47	5.45	5.3 ± 0.1	6.86852	0.028948
1760897_s_at	Z3391	Z3391	putative glutathione-S-transferase	10.56	10.13	8.91	9.9 ± 0.5	6.34	7.43	7.48	7.1 ± 0.4	6.86852	0.012866
1761118_s_at	xylG	Z4992	putative ATP-binding protein of xylose transport system	4.57	4.96	5.68	5.1 ± 0.3	2.29	2.3	2.28	2.3 ± 0.0	6.86852	0.013287
1765895_s_at	gltL	Z0802	ATP-binding protein of glutamateaspartate transport system	11.95	12.09	12.72	12.3 ± 0.2	9.29	10.11	9.06	9.5 ± 0.3	6.82108	0.002991
1760656_s_at	Z1320	Z1320	orf, hypothetical protein	10.73	10.93	9.45	10.4 ± 0.5	7.13	8.15	7.55	7.6 ± 0.3	6.77396	0.011343
1767554_s_at	Z0442	Z0442	putative AraC-like transcriptional regulator	4.87	5.99	4.19	5.0 ± 0.5	2.26	2.26	2.25	2.3 ± 0.0	6.77396	0.034275
1762597_s_at	Z1015	Z1015	putative membrane protein	12.25	11.94	11.81	12.0 ± 0.1	9.27	8.9	9.55	9.2 ± 0.2	6.77396	0.000533
1761436_s_at	yaeG	Z0174	hypothetical protein	10.09	9.38	10.08	9.9 ± 0.2	6.37	7.79	7.1	7.1 ± 0.4	6.77396	0.008474
1759744_s_at	ybhO	Z1008	Hypothetical protein ybhO	7.05	7.6	5.5	6.7 ± 0.6	4.23	4.24	3.48	4.0 ± 0.3	6.63456	0.034809
1761875_s_at	yihX	Z5424	putative phosphatase	12.32	12.3	11.51	12.1 ± 0.3	8.84	9.78	9.34	9.3 ± 0.3	6.63456	0.00202
1763553_s_at	putP	Z1515	major sodiumproline symporter	13.92	13.78	13.93	13.9 ± 0.1	10.48	11.64	11.34	11.2 ± 0.4	6.58873	0.014683
1768030_s_at	ytfK	Z5828	orf, hypothetical protein	14.67	14.72	13.71	14.4 ± 0.3	11.28	11.95	11.71	11.7 ± 0.2	6.58873	0.004265
1763324_s_at	hnr	Z2011	Hnr protein	11.02	11.04	9.94	10.7 ± 0.4	8.23	7.8	7.88	8.0 ± 0.1	6.49802	0.010282
1765773_s_at	oppC	Z2021	homolog of Salmonella oligopeptide transport permease protein	13.67	13.72	13.57	13.7 ± 0.0	10.64	11.17	11.06	11.0 ± 0.2	6.45313	0.002146
1765341_s_at	yqjC	Z4451	orf, hypothetical protein	15.42	15.37	14.84	15.2 ± 0.2	12.55	12.61	12.39	12.5 ± 0.1	6.45313	0.001965
1760995_s_at	araA	Z0070	L-arabinose isomerase	5.18	4.95	4.12	4.8 ± 0.3	2.07	2.07	2.07	2.1 ± 0.0	6.40856	0.014105
1768033_s_at	ilvM	Z5280	acetolactate synthase II, valine insensitive, small subunit	9.07	9.53	10.08	9.6 ± 0.3	5.93	7.41	7.31	6.9 ± 0.5	6.40856	0.013686
1769005_s_at	ptrB	Z2896	Protease II	8.66	8.65	7.5	8.3 ± 0.4	6.21	4.73	5.82	5.6 ± 0.4	6.40856	0.010803
1763047_s_at	ybhR	Z1012	orf, hypothetical protein	9.25	9.51	8.25	9.0 ± 0.4	6.57	5.32	7.08	6.3 ± 0.5	6.40856	0.017143
1765046_s_at	yhjH	Z4939	orf, hypothetical protein	5.09	5.55	4.79	5.1 ± 0.2	2.91	2	2.48	2.5 ± 0.3	6.40856	0.001628
1761516_s_at	Z0493	Z0493	Hypothetical protein yajF	12.48	12.43	11.25	12.1 ± 0.4	8.67	9.83	9.66	9.4 ± 0.4	6.36429	0.008036
1765513_s_at	oppF	Z2023	homolog of Salmonella ATP-binding protein of oligopeptide ABC transport system	11.23	11.67	10.13	11.0 ± 0.5	7.77	8.62	8.6	8.3 ± 0.3	6.36429	0.012355
1769265_s_at	ygjU	Z4442	putative transport protein	11.9	11.67	12.44	12.0 ± 0.2	8.3	10.14	9.57	9.3 ± 0.5	6.36429	0.025839
1768740_s_at	Z2853	Z2853	orf, hypothetical protein	10.73	11.04	9.43	10.4 ± 0.5	7.5	8.23	7.49	7.7 ± 0.2	6.32033	0.018009
1760630_s_at	glgB	Z4796	1,4-alpha-glucan branching enzyme	13.77	13.87	13.16	13.6 ± 0.2	11.22	10.27	11.39	11.0 ± 0.4	6.23332	0.00538
1764622_s_at	malM	Z5635	periplasmic protein of mal regulon	12.53	12.39	12.81	12.6 ± 0.1	9.61	10.45	9.74	9.9 ± 0.3	6.23332	0.003236
1768461_s_at	msrA	Z5830	peptide methionine sulfoxide reductase	12.63	12.7	11.33	12.2 ± 0.5	8.89	9.96	9.98	9.6 ± 0.4	6.10504	0.011518
1764330_s_at	Z3132	Z3132	orf, hypothetical protein	12.06	11.62	12.06	11.9 ± 0.2	8.39	9.86	9.74	9.3 ± 0.5	6.02099	0.023541
1760645_s_at	Z5114	Z5114	orf; Unknown function	7.6	7.83	6.87	7.4 ± 0.3	5.11	5.36	4.18	4.9 ± 0.4	5.85634	0.006048
1759606_s_at	mobB	Z5388	molybdopterin-guanine dinucleotide biosynthesis protein B	10.7	11.23	9.42	10.5 ± 0.5	7.97	7.78	7.95	7.9 ± 0.1	5.85634	0.040143
1760881_s_at	acnA	Z2532	aconitate hydrase 1	14.01	14.07	12.81	13.6 ± 0.4	11.05	10.89	11.37	11.1 ± 0.1	5.77572	0.016736
1765783_s_at	oppD	Z2022	homolog of Salmonella ATP-binding protein of oligopeptide ABC transport system	13.05	13.2	12.46	12.9 ± 0.2	9.9	10.65	10.57	10.4 ± 0.2	5.77572	0.001514
1760272_s_at	uxuB	Z5921	D-mannonate oxidoreductase	9.85	9.61	10.45	10.0 ± 0.3	6.49	8.28	7.56	7.5 ± 0.5	5.73582	0.024315
1760750_s_at	Z2164	Z2164	orf; Unknown function	6.92	6.8	6.56	6.8 ± 0.1	5.45	3.74	3.58	4.3 ± 0.6	5.65685	0.049011
1764932_s_at	Z4446	Z4446	transport of hexuronates	8.68	8.45	9.05	8.7 ± 0.2	5.32	6.57	6.82	6.2 ± 0.5	5.61778	0.022024
1759520_s_at	yieN	Z5247	putative 2-component regulator	11.75	11.59	10.85	11.4 ± 0.3	9.01	8.75	8.95	8.9 ± 0.1	5.61778	0.008355
1763162_s_at	Z0321	Z0321	putative AraC-type regulatory protein encoded in prophage CP-933H	12.39	12.51	12.4	12.4 ± 0.0	10.61	9.62	9.64	10.0 ± 0.3	5.57897	0.016261
1762705_s_at	sgaH	Z5805	probable hexulose-6-phosphate synthase	9.16	9.14	8.06	8.8 ± 0.4	5.91	6.46	6.55	6.3 ± 0.2	5.57897	0.008396
1762148_s_at	yhiP	Z4896	putative transport protein	12.84	12.8	13.75	13.1 ± 0.3	10.43	10.88	10.65	10.7 ± 0.1	5.57897	0.007317
1768775_s_at	rbsB	Z5252	D-ribose periplasmic binding protein	14.65	14.85	14.56	14.7 ± 0.1	11.48	12.75	12.41	12.2 ± 0.4	5.54044	0.018474
1763951_s_at	Z4309	Z4309	transport of nucleosides, permease protein	11.19	11.06	12.26	11.5 ± 0.4	8.05	10.17	8.91	9.0 ± 0.6	5.50217	0.035811
1767087_s_at	cbpA	Z1418	curved DNA-binding protein; functions closely related to DnaJ	13.45	13.46	12.16	13.0 ± 0.4	10.49	10.42	10.8	10.6 ± 0.1	5.46416	0.02352
1760548_s_at	yhaH	Z4457	putative cytochrome	12.5	12.76	11.33	12.2 ± 0.4	9.12	10.11	10.04	9.8 ± 0.3	5.42642	0.01333
1759431_s_at	Z5023	Z5023	PTS system, mannitol-specific IIABC component	11.26	11.11	10.6	11.0 ± 0.2	7.55	9.13	9.02	8.6 ± 0.5	5.38893	0.028493
1765363_s_at	Z1970	Z1970	putative dihydroxyacetone kinase	7.2	7.63	6.51	7.1 ± 0.3	5.29	4.19	4.56	4.7 ± 0.3	5.38893	0.006099
1762248_s_at	xylA	Z4990	D-xylose isomerase	9.93	10.22	8.52	9.6 ± 0.5	6.73	7.3	7.4	7.1 ± 0.2	5.31474	0.030955
1760604_s_at	ybhF	Z1014	Hypothetical ABC transporter ATP-binding protein ybhF	10.01	9.72	9.57	9.8 ± 0.1	7.73	6.53	7.85	7.4 ± 0.4	5.27803	0.021984
1764592_s_at	gdhA	Z2793	NADP-specific glutamate dehydrogenase	12.89	12.87	12.36	12.7 ± 0.2	10.38	10.18	10.41	10.3 ± 0.1	5.24157	0.001792
1763111_s_at	ilvG	Z5279	acetolactate synthase II, valine insensitive, large subunit, silent in K-12	10.96	11.22	11.13	11.1 ± 0.1	8.16	9.49	8.5	8.7 ± 0.4	5.24157	0.023488
1762697_s_at	xylR	Z4994	putative regulator of xyl operon	5.15	5.31	4.17	4.9 ± 0.4	2.58	2.35	2.61	2.5 ± 0.1	5.16941	0.017664
1768012_s_at	yjaE	Z5570	putative transcriptional regulator	13.44	13.27	12.66	13.1 ± 0.2	10.03	11.43	10.8	10.8 ± 0.4	5.1337	0.012587
1765041_s_at	ycjF	Z2456	orf, hypothetical protein	9.89	10.1	8.22	9.4 ± 0.6	6.56	6.79	7.8	7.1 ± 0.4	5.09824	0.036917
1767782_s_at	yhjC	Z4934	putative transcriptional regulator LYSR-type	10.03	10.05	9.67	9.9 ± 0.1	6.91	7.74	8.05	7.6 ± 0.3	5.09824	0.012169
1767210_s_at	sgaU	Z5806	putative hexulose-6-phosphate isomerase	4.96	6.15	4.67	5.3 ± 0.5	2.87	2.85	3.04	2.9 ± 0.1	5.06303	0.033384
1763224_s_at	talC	Z5501	putative transaldolase	6.26	6.53	5.06	6.0 ± 0.5	3.78	3.37	3.72	3.6 ± 0.1	5.02805	0.028246
1765742_s_at	Z2810	Z2810	putative kinase	10.84	10.84	11.05	10.9 ± 0.1	9.49	8	8.29	8.6 ± 0.5	4.99332	0.033745
1766528_s_at	gadE	Z4925	orf, hypothetical protein	13.92	14.31	12.73	13.7 ± 0.5	11.91	10.93	11.22	11.4 ± 0.3	4.95883	0.021023
1760852_s_at	lamB	Z5634	phage lambda receptor protein; maltose high-affinity receptor	14.21	14.39	14.55	14.4 ± 0.1	11.9	12.43	11.97	12.1 ± 0.2	4.85678	0.000837
1767841_s_at	tdcD	Z4467	putative kinase	6.81	6.23	7.94	7.0 ± 0.5	5.8	3.79	4.55	4.7 ± 0.6	4.85678	0.043126
1769146_s_at	yceF	Z1726	orf, hypothetical protein	10.44	10.32	9.37	10.0 ± 0.3	7.69	8.27	7.38	7.8 ± 0.3	4.78991	0.007353
1766701_s_at	aer	Z4425	aerotaxis sensor receptor, flavoprotein	8.11	8.52	8.98	8.5 ± 0.3	6.01	6.04	6.81	6.3 ± 0.3	4.75683	0.003482
1768599_x_at	Z2254	Z2254	partial H repeat-associated protein of Rhs element	7.08	6.51	7.11	6.9 ± 0.2	4.67	5.65	3.67	4.7 ± 0.6	4.69134	0.047311
1767527_s_at	Z5425	Z5425	Ribonuclease BN	11.9	11.84	11.76	11.8 ± 0.0	9.73	9.36	9.78	9.6 ± 0.1	4.62675	0.001746
1765635_s_at	Z4288	Z4288	galactose-proton symport of transport system	4.84	3.97	4.83	4.6 ± 0.3	2.12	2.5	2.42	2.4 ± 0.1	4.59479	0.008665
1759515_s_at	glgX	Z4794	part of glycogen operon, a glycosyl hydrolase, debranching enzyme	12.2	12.35	12.03	12.2 ± 0.1	10.46	9.03	10.48	10.0 ± 0.5	4.59479	0.040199
1760748_s_at	yjdC	Z5740	orf, hypothetical protein	14.2	14.28	12.73	13.7 ± 0.5	11.33	11.34	11.97	11.6 ± 0.2	4.56305	0.033915
1762814_s_at	yieF	Z5208	orf, hypothetical protein	10.71	10.79	9.68	10.4 ± 0.4	8.3	7.74	8.59	8.2 ± 0.3	4.53154	0.009944
1764874_s_at	Z2691	Z2691	possible enzyme	13.56	13.7	12.81	13.4 ± 0.3	11.12	11.1	11.33	11.2 ± 0.1	4.50023	0.011382
1760770_s_at	Z4227	Z4227	putative enzyme	7.81	7.3	6.93	7.4 ± 0.3	5.34	5.09	5.09	5.2 ± 0.1	4.50023	0.00824
1761588_s_at	tdcC	Z4468	anaerobically inducible L-threonine, L-serine permease	8.01	6.9	8.2	7.7 ± 0.4	5.92	5.34	5.33	5.5 ± 0.2	4.50023	0.018714
1764717_s_at	Z2811	Z2811	putative aldolase	11.08	11.3	11.66	11.3 ± 0.2	10.06	8.51	8.97	9.2 ± 0.5	4.46915	0.030065
1761473_s_at	Z4374	Z4374	putative transport periplasmic protein	12.45	12.01	13	12.5 ± 0.3	10.04	10.36	10.59	10.3 ± 0.2	4.46915	0.006369
1759853_s_at	ycbB	Z1272	putative amidase	13.63	13.52	12.72	13.3 ± 0.3	11.18	10.69	11.52	11.1 ± 0.2	4.46915	0.005004
1759216_s_at	Z4488	Z4488	putative phosphotransferase system enzyme subunit	7.85	8.05	7.4	7.8 ± 0.2	4.87	5.95	6.04	5.6 ± 0.4	4.43828	0.015197
1760957_s_at	Z1969	Z1969	putative PTS system enzyme IIIAHPr	9.56	9.39	8.78	9.2 ± 0.2	7.52	6.73	7.03	7.1 ± 0.2	4.43828	0.00288
1761572_s_at	Z0342	Z0342	putative transcriptional regulator LYSR-type	5.93	5.46	5.36	5.6 ± 0.2	3.96	3.57	2.75	3.4 ± 0.4	4.43828	0.013128
1767939_s_at	Z5009	Z5009	orf; hypothetical protein	12.19	11.89	10.99	11.7 ± 0.4	10.14	8.8	9.73	9.6 ± 0.4	4.40762	0.016474
1761420_s_at	glgA	Z4791	glycogen synthase	13.03	13.34	12.25	12.9 ± 0.3	11.41	9.54	11.25	10.7 ± 0.6	4.40762	0.049649
1760488_s_at	Z5887	Z5887	orf; Unknown function	8.27	8.44	8.2	8.3 ± 0.1	6.63	5.73	6.23	6.2 ± 0.3	4.31691	0.011083
1764257_s_at	Z2809	Z2809	hypothetical protein	11.18	11.15	11.22	11.2 ± 0.0	9.97	8.4	8.87	9.1 ± 0.5	4.28709	0.045134
1762657_s_at	Z3965	Z3965	orf, hypothetical protein	12.72	12.99	11.5	12.4 ± 0.5	10.01	10.49	10.41	10.3 ± 0.2	4.28709	0.033967
1766190_s_at	glgC	Z4792	glucose-1-phosphate adenylyltransferase	13.38	13.85	12.56	13.3 ± 0.4	11.49	10.18	11.8	11.2 ± 0.5	4.28709	0.031265
1762962_s_at	Z5951	Z5951	orf, hypothetical protein	8.98	8.81	9.53	9.1 ± 0.2	6.59	7.4	7.06	7.0 ± 0.2	4.25748	0.002962
1764623_s_at	Z5147	Z5147	lipoprotein-28	10.85	10.74	10.04	10.5 ± 0.3	7.95	8.86	8.58	8.5 ± 0.3	4.22807	0.004973
1762099_s_at	nagB	Z0825	glucosamine-6-phosphate deaminase	12.47	12.8	11.25	12.2 ± 0.5	9.67	10.53	10.07	10.1 ± 0.3	4.22807	0.028907
1767702_s_at	Z5285	Z5285	ketol-acid reductoisomerase	7.52	6.57	6.83	7.0 ± 0.3	5.19	4.22	5.29	4.9 ± 0.3	4.19887	0.010353
1763715_s_at	yhjT	Z4953	orf, hypothetical protein	10.35	10.43	10.17	10.3 ± 0.1	9.07	7.44	8.23	8.2 ± 0.5	4.19887	0.044896
1766053_s_at	yjjU	Z5979	orf, hypothetical protein	9.4	9.68	9.16	9.4 ± 0.2	7.45	7.24	7.37	7.4 ± 0.1	4.16986	0.001941
1765996_s_at	Z4757	Z4757	orf; Unknown function	5.66	6.29	4.68	5.5 ± 0.5	3.02	3.87	3.58	3.5 ± 0.3	4.14106	0.029712
1759309_s_at	dps	Z1034	global regulator, starvation conditions	15.4	15.59	14.68	15.2 ± 0.3	13.3	13.06	13.17	13.2 ± 0.1	4.14106	0.013986
1764492_at	Z2994	Z2994	unknown protein encoded by prophage CP-933T	8.76	8.63	9.19	8.9 ± 0.2	6.91	6.88	6.7	6.8 ± 0.1	4.08405	0.003025
1761245_s_at	flgK	Z1720	flagellar biosynthesis, hook-filament junction protein 1	6.52	7.49	7.06	7.0 ± 0.3	5.43	4.13	5.44	5.0 ± 0.4	4.08405	0.022949
1761551_s_at	Z5825	Z5825	affects pool of 3-phosphoadenosine-5-phosphosulfate in pathway of sulfite synthesis	12.32	12.53	11.38	12.1 ± 0.4	9.35	10.53	10.27	10.1 ± 0.4	4.05584	0.015729
1763252_s_at	Z5139	Z5139	orf; Unknown function	13.65	13.49	14.89	14.0 ± 0.4	12.92	11.5	11.57	12.0 ± 0.5	4.05584	0.034565
1759105_s_at	Z5994	Z5994	soluble lytic murein transglycosylase	13.12	13.09	11.86	12.7 ± 0.4	10.65	10.5	10.86	10.7 ± 0.1	4.05584	0.03324
1765932_s_at	ilvD	Z5282	dihydroxyacid dehydratase	11.87	11.96	12.43	12.1 ± 0.2	9.47	10.15	10.59	10.1 ± 0.3	4.05584	0.011562
1768270_s_at	ycjX	Z2458	putative EC 2.1 enzymes	11.18	11.57	9.78	10.8 ± 0.5	8.53	8.54	9.41	8.8 ± 0.3	4.05584	0.045315
1764822_s_at	argG	Z4534	argininosuccinate synthetase	13.2	13.4	12.04	12.9 ± 0.4	10.58	11.11	10.95	10.9 ± 0.2	4	0.029755
1761191_s_at	Z2287	Z2287	orf, hypothetical protein	10.73	10.87	9.53	10.4 ± 0.4	8	8.82	8.38	8.4 ± 0.2	3.94493	0.024726
1767848_s_at	alkB	Z3470	DNA repair system specific for alkylated DNA	4.51	4.58	3.97	4.4 ± 0.2	2.63	2.24	2.25	2.4 ± 0.1	3.94493	0.001783
1766767_s_at	fadD	Z2848	acyl-CoA synthetase, long-chain-fatty-acid--CoA ligase	11.27	10.96	12.28	11.5 ± 0.4	8.96	10.32	9.29	9.5 ± 0.4	3.94493	0.02574
1767928_s_at	ugpQ	Z4817	glycerophosphodiester phosphodiesterase, cytosolic	11.11	11.25	10.35	10.9 ± 0.3	8.86	9.09	8.85	8.9 ± 0.1	3.91768	0.014003
1764285_s_at	Z4152	Z4152	hypothetical protein	13.11	13.3	12.17	12.9 ± 0.4	10.71	10.78	11.21	10.9 ± 0.2	3.89062	0.017538
1764974_s_at	yggE	Z4259	putative actin	14.43	14.47	13.36	14.1 ± 0.4	11.96	12.13	12.3	12.1 ± 0.1	3.86375	0.025914
1765937_s_at	Z3866	Z3866	orf; Unknown function	8.94	8.99	7.51	8.5 ± 0.5	5.91	6.79	6.91	6.5 ± 0.3	3.83706	0.036077
1766431_s_at	argH	Z5518	argininosuccinate lyase	7.43	7.36	6.21	7.0 ± 0.4	4.7	5.22	5.27	5.1 ± 0.2	3.81055	0.024096
1762640_s_at	ilvE	Z5281	branched-chain amino-acid aminotransferase	11.6	11.84	11.85	11.8 ± 0.1	9.15	10.02	10.31	9.8 ± 0.4	3.81055	0.026074
1766478_s_at	gloB	Z0236	probable hydroxyacylglutathione hydrolase	12.69	12.9	12.34	12.6 ± 0.2	11.14	10.51	10.54	10.7 ± 0.2	3.78423	0.002269
1769151_s_at	yaeH	Z0175	putative structural protein	13.24	13.13	12.12	12.8 ± 0.4	10.59	11.2	10.92	10.9 ± 0.2	3.78423	0.018053
1768229_s_at	yieE	Z5207	orf, hypothetical protein	13.21	12.99	12.78	13.0 ± 0.1	11.23	10.64	11.36	11.1 ± 0.2	3.78423	0.00405
1767716_s_at	yiiS	Z5467	orf, hypothetical protein	13.75	13.58	12.64	13.3 ± 0.4	11.27	11.5	11.44	11.4 ± 0.1	3.78423	0.027256
1763987_s_at	fucU	Z4121	protein of fucose operon	11.73	11.75	10.67	11.4 ± 0.4	8.6	10.04	9.78	9.5 ± 0.4	3.75809	0.03036
1765786_s_at	hdeD	Z4923	orf, hypothetical protein	13.93	13.85	13.08	13.6 ± 0.3	12.24	11.36	11.53	11.7 ± 0.3	3.75809	0.007377
1766971_s_at	ybeK	Z0801	putative tRNA synthetase	11.67	11.33	12.94	12.0 ± 0.5	10.76	10.11	9.34	10.1 ± 0.4	3.75809	0.042098
1762683_s_at	ydaA	Z2435	orf, hypothetical protein	12.65	12.42	11.6	12.2 ± 0.3	10.2	10.34	10.42	10.3 ± 0.1	3.73213	0.023398
1760874_s_at	bolA	Z0539	possible regulator of murein genes	13.69	13.69	12.63	13.3 ± 0.4	10.89	11.8	11.69	11.5 ± 0.3	3.68075	0.015965
1766890_s_at	Z0701	Z0701	orf; Unknown function	5.54	5.09	6.04	5.6 ± 0.3	3.78	4.19	3.09	3.7 ± 0.3	3.65533	0.012217
1762191_s_at	malE	Z5632	periplasmic maltose-binding protein; substrate recognition for transport and chemotaxis	15.08	14.95	15.05	15.0 ± 0.0	12.84	13.53	13.1	13.2 ± 0.2	3.65533	0.008978
1760736_s_at	ybjD	Z1110	orf, hypothetical protein	9.31	9.44	8.43	9.1 ± 0.3	7.65	6.9	7.03	7.2 ± 0.2	3.65533	0.011146
1763334_s_at	Z2664	Z2664	orf; Unknown function	11.18	11.19	10.55	11.0 ± 0.2	8.96	9.26	9.16	9.1 ± 0.1	3.605	0.005977
1761079_s_at	Z0476	Z0476	orf, hypothetical protein	9.26	8.57	9.69	9.2 ± 0.3	6.73	7.82	7.4	7.3 ± 0.3	3.605	0.015091
1768158_s_at	Z2419	Z2419	orf, hypothetical protein	10.45	10.65	10.08	10.4 ± 0.2	8.67	8.42	8.56	8.6 ± 0.1	3.5801	0.002968
1767184_s_at	fumA	Z2615	fumarase A = fumarate hydratase Class I; aerobic isozyme	14.14	13.97	14.33	14.2 ± 0.1	11.93	12.35	12.62	12.3 ± 0.2	3.5801	0.003858
1767180_s_at	phrB	Z0859	deoxyribodipyrimidine photolyase (photoreactivation)	9.98	9.96	9.95	10.0 ± 0.0	8.22	8.17	7.96	8.1 ± 0.1	3.5801	0.001688
1763473_s_at	kgtP	Z3872	alpha-ketoglutarate permease	12.42	12.36	12.88	12.6 ± 0.2	11.07	10.44	10.64	10.7 ± 0.2	3.55537	0.001851
1765284_s_at	yfiA	Z3890	putative yhbH sigma 54 modulator	16.25	16.2	15.78	16.1 ± 0.2	14.65	13.71	14.38	14.3 ± 0.3	3.55537	0.009718
1766413_s_at	yhcJ	Z4581	hypothetical protein	4.39	4.22	4.43	4.4 ± 0.1	2.5	2.53	2.53	2.5 ± 0.0	3.55537	0.000904
1768132_s_at	Z2210	Z2210	putative sulfatase	12.35	12.5	12.3	12.4 ± 0.1	11.15	10.21	10.35	10.6 ± 0.3	3.53081	0.021219
1763081_s_at	Z1054	Z1054	putative transport protein	8.79	9.01	7.54	8.5 ± 0.5	6.59	6.27	7.03	6.6 ± 0.2	3.53081	0.040173
1762274_s_at	yiiT	Z5468	putative regulator	12.92	12.86	11.85	12.5 ± 0.4	10.64	10.7	10.82	10.7 ± 0.1	3.53081	0.032508
1765887_s_at	potH	Z1083	putrescine transport protein; permease	4.36	3.8	4	4.1 ± 0.2	2.26	2.25	2.25	2.3 ± 0.0	3.4822	0.007907
1766252_s_at	ybiK	Z1052	putative asparaginase	11.21	11.37	10.45	11.0 ± 0.3	8.54	9.55	9.55	9.2 ± 0.3	3.4822	0.016286
1760533_s_at	ycjG	Z2450	putative muconate cycloisomerase I (EC 5.5.-.-)	5.56	5.35	5.6	5.5 ± 0.1	3.55	3.71	3.86	3.7 ± 0.1	3.4822	0.000129
1763249_s_at	yjbR	Z5656	orf, hypothetical protein	10.73	10.33	9.95	10.3 ± 0.2	8.82	8.59	8.26	8.6 ± 0.2	3.43426	0.004021
1760876_at	Z1096	Z1096	orf; Unknown function	13.33	13.62	12.36	13.1 ± 0.4	11.18	11.45	11.39	11.3 ± 0.1	3.41054	0.038257
1762718_s_at	Z2048	Z2048	unknown protein encoded by prophage CP-933O	4.04	4.54	3.75	4.1 ± 0.2	2.42	2.26	2.33	2.3 ± 0.1	3.41054	0.014113
1759880_s_at	yjbB	Z5611	putative alpha helix protein	7.75	8.15	6.88	7.6 ± 0.4	5.62	5.79	6.1	5.8 ± 0.1	3.38698	0.030163
1760276_s_at	intN	Z1764	partial integrase for prophage CP-933N	9.13	9.24	8.67	9.0 ± 0.2	7.39	6.97	7.44	7.3 ± 0.2	3.34035	0.001805
1763241_s_at	ybiU	Z1043	orf, hypothetical protein	10.59	10.33	9.96	10.3 ± 0.2	8.24	8.52	8.91	8.6 ± 0.2	3.34035	0.002888
1764725_s_at	Z1099	Z1099	orf, hypothetical protein	12.09	12	10.78	11.6 ± 0.4	9.52	10.17	9.99	9.9 ± 0.2	3.31728	0.037171
1761621_s_at	prlC	Z4898	oligopeptidase A	12.31	12.61	11.41	12.1 ± 0.4	10.04	10.3	10.78	10.4 ± 0.2	3.31728	0.021787
1764470_s_at	yaiA	Z0485	orf, hypothetical protein	10.92	10.89	10.22	10.7 ± 0.2	8.84	9.18	8.83	9.0 ± 0.1	3.31728	0.006856
1767323_s_at	yijO	Z5512	putative ARAC-type regulatory protein	4.66	4.42	4.24	4.4 ± 0.1	2.91	2.55	2.66	2.7 ± 0.1	3.31728	0.000475
1759587_s_at	Z4069	Z4069	orf; hypothetical protein	5.5	5.46	4.76	5.2 ± 0.2	4.11	2.94	3.49	3.5 ± 0.3	3.29436	0.01764
1767214_s_at	Z0958	Z0958	unknown protein encoded by prophage CP-933K	11.58	11.27	12.44	11.8 ± 0.4	10.25	9.94	9.94	10.0 ± 0.1	3.29436	0.030638
1764320_s_at	gltA	Z0873	citrate synthase	12.96	12.55	12.47	12.7 ± 0.2	10.47	11.65	10.68	10.9 ± 0.4	3.29436	0.027781
1765356_s_at	Z0377	Z0377	putative dehydrogenase	10.26	10.26	9.21	9.9 ± 0.4	8.27	8.02	8.31	8.2 ± 0.1	3.27161	0.032149
1768029_s_at	yhdH	Z4612	putative dehydrogenase	12.36	12.63	11.82	12.3 ± 0.2	10.52	10.5	10.67	10.6 ± 0.1	3.27161	0.014855
1762193_s_at	yidE	Z5181	putative transport protein	5	5.07	5.57	5.2 ± 0.2	2.77	3.85	3.89	3.5 ± 0.4	3.27161	0.026798
1768689_s_at	osmC	Z2228	osmotically inducible protein	12.28	12.57	11.62	12.2 ± 0.3	10.26	10.58	10.53	10.5 ± 0.1	3.24901	0.016955
1767286_s_at	yiiD	Z5427	putative acetyltransferase (EC 2.3.1.18)	12.35	12.68	12.19	12.4 ± 0.1	10.66	10.63	10.83	10.7 ± 0.1	3.24901	0.002495
1768757_s_at	pfkB	Z2752	6-phosphofructokinase II; suppressor of pfkA	14.05	14.1	12.93	13.7 ± 0.4	12.11	11.74	12.16	12.0 ± 0.1	3.22657	0.036366
1766564_s_at	argB	Z5517	acetylglutamate kinase	10.93	11.02	9.82	10.6 ± 0.4	8.72	8.73	9.27	8.9 ± 0.2	3.20428	0.031665
1767988_s_at	yaiE	Z0487	orf, hypothetical protein	11.43	11.26	10.31	11.0 ± 0.4	8.93	9.68	9.36	9.3 ± 0.2	3.20428	0.021551
1767051_s_at	ygfP	Z4222	hypothetical protein	8.62	8.59	7.79	8.3 ± 0.3	6.64	6.65	6.67	6.7 ± 0.0	3.20428	0.024889
1761795_s_at	Z5140	Z5140	orf; Unknown function	14.08	13.83	14.75	14.2 ± 0.3	13.13	12.26	12.26	12.6 ± 0.3	3.18215	0.014121
1768724_s_at	yadI	Z0140	putative PTS enzyme II B component	7.47	6.73	7.92	7.4 ± 0.4	5.77	5.57	5.77	5.7 ± 0.1	3.18215	0.0363
1768982_s_at	fliY	Z3010	putative periplasmic binding transport protein	13.19	13.39	12.13	12.9 ± 0.4	10.87	11.31	11.55	11.3 ± 0.2	3.16017	0.033414
1763491_s_at	Z2057	Z2057	putative endonuclease of prophage CP-933O	6.34	5.75	5.67	5.9 ± 0.2	4.09	4.97	3.75	4.3 ± 0.4	3.13834	0.026146
1768738_s_at	galM	Z0926	galactose-1-epimerase (mutarotase)	14.77	14.94	14.3	14.7 ± 0.2	12.97	12.92	13.17	13.0 ± 0.1	3.13834	0.006503
1768315_s_at	Z3644	Z3644	putative aminotransferase	12.06	11.83	11.82	11.9 ± 0.1	10.05	10.37	10.36	10.3 ± 0.1	3.11666	0.000355
1767449_s_at	Z4237	Z4237	putative oxidoreductase	5.28	4.85	5.72	5.3 ± 0.3	3.31	3.76	3.86	3.7 ± 0.2	3.11666	0.008293
1767171_s_at	motB	Z2943	enables flagellar motor rotation, linking torque machinery to cell wall	8.91	9.06	9.27	9.1 ± 0.1	7.74	7.08	7.52	7.5 ± 0.2	3.11666	0.004847
1769106_s_at	yccJ	Z1422	orf, hypothetical protein	12.66	12.65	11.71	12.3 ± 0.3	11.03	10.25	10.82	10.7 ± 0.2	3.11666	0.016401
1762924_s_at	yeeA	Z3169	orf, hypothetical protein	10.47	10.9	10.03	10.5 ± 0.3	8.78	9.16	8.52	8.8 ± 0.2	3.11666	0.007725
1765847_s_at	ygaP	Z3967	orf, hypothetical protein	9.01	9.02	8.69	8.9 ± 0.1	7.32	7.54	6.98	7.3 ± 0.2	3.09513	0.002034
1759761_s_at	Z2592	Z2592	hypothetical protein	12.55	12.49	11.9	12.3 ± 0.2	10.35	10.86	10.88	10.7 ± 0.2	3.07375	0.004256
1759806_s_at	trpC	Z2549	N-(5-phosphoribosyl)anthranilate isomerase and indole-3-glycerolphosphate synthetase	9.11	9.05	9.15	9.1 ± 0.0	7.22	7.38	7.85	7.5 ± 0.2	3.07375	0.011677
1768534_s_at	grxB	Z1701	glutaredoxin 2	14.37	14.44	13.3	14.0 ± 0.4	12.7	12.02	12.54	12.4 ± 0.2	3.05252	0.02916
1764164_s_at	csgE	Z1672	curli production assemblytransport component, 2nd curli operon	3.91	3.26	4.34	3.8 ± 0.3	2.24	2.24	2.23	2.2 ± 0.0	3.03143	0.036283
1769144_s_at	Z3719	Z3719	putative multimodular enzyme	14.07	13.96	13.78	13.9 ± 0.1	11.79	12.71	12.55	12.4 ± 0.3	3.01049	0.022736
1763982_s_at	motA	Z2944	proton conductor component of motor; no effect on switching	9.55	9.72	9.68	9.7 ± 0.1	8.16	8	8.02	8.1 ± 0.1	3.01049	2.7e-05
1764349_s_at	yjbQ	Z5655	orf, hypothetical protein	12.55	12.57	12.04	12.4 ± 0.2	10.97	10.75	10.7	10.8 ± 0.1	2.9897	0.004355
1767679_s_at	ytfJ	Z5827	orf, hypothetical protein	12.43	12.67	12.14	12.4 ± 0.2	10.32	11.36	10.81	10.8 ± 0.3	2.9897	0.018883
1760901_s_at	Z5184	Z5184	Hypothetical protein yidQ precursor	12.21	12.17	11.87	12.1 ± 0.1	10.01	10.87	10.72	10.5 ± 0.3	2.92817	0.017013
1763958_s_at	yihV	Z5421	putative kinase	4.72	5.25	5.24	5.1 ± 0.2	2.98	3.64	3.96	3.5 ± 0.3	2.92817	0.016016
1764439_s_at	Z1104	Z1104	putative arylsulfatase	10.97	10.79	10.99	10.9 ± 0.1	9.49	9.24	9.4	9.4 ± 0.1	2.90795	9.9e-05
1769078_s_at	Z5824	Z5824	Putative conserved protein	8.47	8.47	8.42	8.5 ± 0.0	6.53	7.07	7.12	6.9 ± 0.2	2.90795	0.013741
1766334_s_at	cdd	Z3398	cytidinedeoxycytidine deaminase	10.99	10.83	10.7	10.8 ± 0.1	8.98	9.56	9.36	9.3 ± 0.2	2.90795	0.004037
1760180_s_at	Z4067	Z4067	orf; Unknown function	6.64	7.29	6.06	6.7 ± 0.4	5.45	4.51	5.46	5.1 ± 0.3	2.88786	0.033538
1765313_s_at	gcvT	Z4242	aminomethyltransferase (T protein; tetrahydrofolate-dependent) of glycine cleavage system	14.85	14.83	14.43	14.7 ± 0.1	12.97	13.17	13.37	13.2 ± 0.1	2.88786	0.001136
1762662_s_at	ushA	Z0599	UDP-sugar hydrolase (5-nucleotidase)	13.06	13.44	12.4	13.0 ± 0.3	10.96	11.63	11.71	11.4 ± 0.2	2.88786	0.018496
1763535_s_at	fsr	Z0598	fosmidomycin resistance protein	6.23	6.64	6.94	6.6 ± 0.2	4.93	4.75	5.58	5.1 ± 0.3	2.86791	0.010572
1766101_s_at	wrbA	Z1423	flavoprotein WrbA (Trp repressor binding protein)	13.09	13.25	12.49	12.9 ± 0.2	11.79	11.05	11.43	11.4 ± 0.2	2.86791	0.008819
1762186_s_at	Z0984	Z0984	unknown protein encoded by prophage CP-933K	5.74	6.06	5.26	5.7 ± 0.2	4.39	3.75	4.39	4.2 ± 0.2	2.8481	0.009071
1766165_s_at	cpdB	Z5824	2:3-cyclic-nucleotide 2-phosphodiesterase	13.25	13.26	13.38	13.3 ± 0.0	11.38	11.99	11.98	11.8 ± 0.2	2.8481	0.014565
1767750_s_at	hisP	Z3568	ATP-binding component of histidine transport	9.46	9.19	9.27	9.3 ± 0.1	8.12	7.81	7.46	7.8 ± 0.2	2.8481	0.007733
1766336_s_at	leuD	Z0080	isopropylmalate isomerase subunit	7.38	7.72	6.56	7.2 ± 0.3	5.3	6.19	5.68	5.7 ± 0.3	2.80889	0.02901
1760803_s_at	galT	Z0928	galactose-1-phosphate uridylyltransferase	11.89	11.8	12.57	12.1 ± 0.2	10.54	10.54	10.73	10.6 ± 0.1	2.78949	0.020296
1768903_s_at	yigN	Z5354	putative alpha helix chain	9.21	9.65	10.18	9.7 ± 0.3	8.02	8.5	8.12	8.2 ± 0.2	2.77022	0.01848
1767758_s_at	Z1309	Z1309	orf, hypothetical protein	11.56	11.62	10.82	11.3 ± 0.3	9.86	9.86	9.9	9.9 ± 0.0	2.75108	0.029265
1763306_s_at	Z1161	Z1161	Unknown in ISEc8	10.15	10.22	10.66	10.3 ± 0.2	8.97	8.74	8.97	8.9 ± 0.1	2.73208	0.004351
1766576_s_at	galK	Z0927	galactokinase	12.44	12.43	12.67	12.5 ± 0.1	10.82	11.12	11.27	11.1 ± 0.1	2.73208	0.001725
1764314_s_at	yhhJ	Z4884	putative transporter	10.94	10.7	10.28	10.6 ± 0.2	8.74	8.89	9.96	9.2 ± 0.4	2.73208	0.044257
1764898_s_at	ygcP	Z4078	putative anti-terminator regulatory protein	7.01	6.97	8.09	7.4 ± 0.4	6.24	5.87	5.62	5.9 ± 0.2	2.71321	0.04022
1766129_s_at	pepN	Z1280	aminopeptidase N	13.99	13.97	14	14.0 ± 0.0	12.38	12.55	12.76	12.6 ± 0.1	2.69447	0.005662
1766211_s_at	yhdA	Z4611	orf, hypothetical protein	11.1	11.1	10.46	10.9 ± 0.2	8.84	9.97	9.57	9.5 ± 0.3	2.69447	0.029389
1759782_s_at	yjiX	Z5952	orf, hypothetical protein	12.72	12.32	13.12	12.7 ± 0.2	10.75	11.64	11.47	11.3 ± 0.3	2.69447	0.016841
1762534_s_at	Z2271	Z2271	putative resistance protein	8.22	7.86	8.63	8.2 ± 0.2	6.82	7.01	6.62	6.8 ± 0.1	2.67586	0.011367
1760929_s_at	prkB	Z4716	probable phosphoribulokinase	7.27	7.43	6.35	7.0 ± 0.3	5.88	5.13	5.78	5.6 ± 0.2	2.67586	0.030799
1768062_s_at	ptsO	Z4569	phosphocarrier protein HPr-like NPr, nitrogen related, exchanges phosphate with Enzyme I, Hpr	8.8	8.7	7.65	8.4 ± 0.4	7.36	6.69	6.85	7.0 ± 0.2	2.67586	0.040632
1759736_s_at	yihZ	Z5426	hypothetical protein	11.86	12.04	11.82	11.9 ± 0.1	10.39	10.45	10.63	10.5 ± 0.1	2.67586	0.000141
1765330_s_at	ylbB	Z0671	putative hydantoin utilization protein	4	3.17	3.61	3.6 ± 0.2	2.2	2.2	2.2	2.2 ± 0.0	2.63902	0.028455
1761575_s_at	Z3966	Z3966	orf, hypothetical protein	7.15	7.15	6.43	6.9 ± 0.2	5.45	6.2	4.91	5.5 ± 0.4	2.62079	0.044608
1759918_s_at	clpA	Z1119	ATP-binding component of serine protease	13.97	13.9	13.26	13.7 ± 0.2	12.2	12.19	12.56	12.3 ± 0.1	2.62079	0.011386
1762871_s_at	ybgK	Z0863	putative carboxylase	11.73	11.75	11.62	11.7 ± 0.0	10.24	9.97	10.7	10.3 ± 0.2	2.62079	0.020251
1763217_s_at	Z0922	Z0922	Putative conserved protein	3.92	3.83	2.94	3.6 ± 0.3	2.31	2.12	2.11	2.2 ± 0.1	2.60268	0.043056
1759549_s_at	ybgJ	Z0862	putative carboxylase	12.03	11.94	11.65	11.9 ± 0.1	10.21	10.44	10.82	10.5 ± 0.2	2.60268	0.004892
1762567_s_at	ykgF	Z0385	orf, hypothetical protein	9.82	9.84	10.37	10.0 ± 0.2	8.93	8.25	8.7	8.6 ± 0.2	2.60268	0.007106
1764714_s_at	btuE	Z2739	vitamin B12 transport	12.4	12.66	11.66	12.2 ± 0.3	11.26	10.57	10.77	10.9 ± 0.2	2.58471	0.023834
1760394_s_at	mlc	Z2587	putative NAGC-like transcriptional regulator	10.83	10.89	10.74	10.8 ± 0.0	9.27	9.55	9.53	9.5 ± 0.1	2.58471	0.000998
1764625_s_at	ygdH	Z4112	orf, hypothetical protein	12.72	12.78	13.06	12.9 ± 0.1	11.95	10.85	11.65	11.5 ± 0.3	2.58471	0.042689
1766512_s_at	Z5619	Z5619	putative transcriptional regulator of sorbose uptake and utilization genes	7.66	7.52	6.82	7.3 ± 0.3	5.43	6.39	6.1	6.0 ± 0.3	2.56685	0.024663
1765258_s_at	yecD	Z2920	Hypothetical isochorismatase family protein yecD	9.3	9.36	8.72	9.1 ± 0.2	8.02	8.05	7.26	7.8 ± 0.3	2.54912	0.016482
1768423_s_at	Z0957	Z0957	unknown protein encoded by prophage CP-933K	12.1	11.73	12.07	12.0 ± 0.1	10.19	10.87	10.8	10.6 ± 0.2	2.53151	0.011011
1764871_s_at	clpB	Z3886	heat shock protein	15.17	15.4	14.34	15.0 ± 0.3	13.53	13.33	14.06	13.6 ± 0.2	2.51403	0.033062
1766367_s_at	ybgI	Z0861	orf, hypothetical protein	13.63	13.67	13.29	13.5 ± 0.1	11.81	12.27	12.5	12.2 ± 0.2	2.51403	0.00901
1761328_at	Z1386	Z1386	unknown protein encoded by cryptic prophage CP-933M	7.48	7.24	6.53	7.1 ± 0.3	5.4	6.16	5.72	5.8 ± 0.2	2.49666	0.023523
1761986_s_at	kduD	Z4162	2-deoxy-D-gluconate 3-dehydrogenase	8.3	8.99	8.32	8.5 ± 0.2	6.59	7.72	7.34	7.2 ± 0.3	2.49666	0.036059
1761066_s_at	asd	Z4797	aspartate-semialdehyde dehydrogenase	13.88	13.77	13.49	13.7 ± 0.1	12.48	12.16	12.56	12.4 ± 0.1	2.47942	0.001489
1764833_s_at	dgt	Z0171	deoxyguanosine triphosphate triphosphohydrolase	10.64	10.59	10.12	10.5 ± 0.2	9.59	8.61	9.23	9.1 ± 0.3	2.47942	0.025833
1763275_s_at	rbsK	Z5253	ribokinase	11.88	11.77	12.79	12.2 ± 0.3	10.5	11.19	10.83	10.8 ± 0.2	2.47942	0.034894
1768615_s_at	yhiQ	Z4897	orf, hypothetical protein	9.5	9.61	9.17	9.4 ± 0.1	7.56	8.43	8.36	8.1 ± 0.3	2.47942	0.025993
1767914_s_at	Z4974	Z4974	3-methyl-adenine DNA glycosylase I, constitutive	10.56	10.63	10.27	10.5 ± 0.1	9.47	8.93	9.22	9.2 ± 0.2	2.42839	0.003762
1764599_s_at	udp	Z5353	uridine phosphorylase	14.31	14.33	13.84	14.2 ± 0.2	12.8	12.99	12.86	12.9 ± 0.1	2.42839	0.008575
1763562_s_at	Z0702	Z0702	orf; Unknown function	10.24	10.18	10.84	10.4 ± 0.2	9.31	9.27	8.91	9.2 ± 0.1	2.39496	0.012077
1766955_s_at	argE	Z5515	acetylornithine deacetylase	10.72	10.8	9.77	10.4 ± 0.3	8.77	9.41	9.33	9.2 ± 0.2	2.39496	0.041337
1768748_s_at	uspA	Z4895	universal stress protein; broad regulatory function?	14.7	14.92	14.35	14.7 ± 0.2	13.05	13.45	13.69	13.4 ± 0.2	2.39496	0.007285
1767267_s_at	yafD	Z0232	orf, hypothetical protein	11.51	11.63	11.18	11.4 ± 0.1	9.9	10.2	10.43	10.2 ± 0.2	2.39496	0.003655
1768445_s_at	Z5479	Z5479	heat shock protein hslVU, proteasome-related peptidase subunit	14.9	15.08	14.31	14.8 ± 0.2	13.07	13.5	13.96	13.5 ± 0.3	2.37841	0.022876
1759661_at	Z5980	Z5980	Putative deoxyribonuclease yjjV	8.56	8.39	8.5	8.5 ± 0.1	7.23	7.24	7.23	7.2 ± 0.0	2.37841	0.001666
1767963_s_at	Z1385	Z1385	putative secreted protein encoded by cryptic prophage CP-933M	11.8	11.59	11.87	11.8 ± 0.1	10.65	9.95	10.91	10.5 ± 0.3	2.37841	0.039523
1761819_s_at	htpG	Z0590	chaperone Hsp90, heat shock protein C 62.5	15.27	15.44	14.7	15.1 ± 0.2	13.46	13.87	14.33	13.9 ± 0.3	2.37841	0.021333
1763169_s_at	deoB	Z5985	phosphopentomutase	13.82	13.95	13.19	13.7 ± 0.2	12.59	12.25	12.41	12.4 ± 0.1	2.36199	0.021514
1759540_s_at	Z1826	Z1826	Transposase insC for insertion element IS2ADFHIK	8.61	8.45	7.97	8.3 ± 0.2	6.84	7.21	7.28	7.1 ± 0.1	2.34567	0.00828
1764251_s_at	ampD	Z0120	regulates ampC	12.26	12.21	11.65	12.0 ± 0.2	10.6	10.7	11.11	10.8 ± 0.2	2.34567	0.008877
1767892_at	pepN	Z1280	Aminopeptidase N	3.53	3.37	3.05	3.3 ± 0.1	2.08	2.08	2.08	2.1 ± 0.0	2.34567	0.012837
1768914_s_at	tar	Z2940	methyl-accepting chemotaxis protein II, aspartate sensor receptor	9.32	9.43	9.74	9.5 ± 0.1	8.46	8.17	8.15	8.3 ± 0.1	2.34567	0.001805
1764799_s_at	yjjP	Z5964	putative structural protein	4.65	4.79	4.98	4.8 ± 0.1	4.12	3.28	3.34	3.6 ± 0.3	2.34567	0.034139
1759683_s_at	Z4650	Z4650	putative transferase	11.72	12	11.56	11.8 ± 0.1	10.34	10.59	10.7	10.5 ± 0.1	2.32947	0.002074
1769095_s_at	chpB	Z5836	probable growth inhibitor, PemK-like, autoregulated	8.88	8.92	9.48	9.1 ± 0.2	7.29	8.19	8.14	7.9 ± 0.3	2.32947	0.031339
1759473_s_at	yedO	Z3008	Putative 1-aminocyclopropane-1-carboxylate deaminase	11.33	11.49	10.67	11.2 ± 0.3	9.92	9.7	10.21	9.9 ± 0.2	2.32947	0.020915
1760629_s_at	yihW	Z5422	putative DEOR-type transcriptional regulator	11.54	11.51	12.07	11.7 ± 0.2	10.38	10.6	10.47	10.5 ± 0.1	2.32947	0.013722
1769059_s_at	ynfC	Z2572	orf, hypothetical protein	11.35	11.38	10.51	11.1 ± 0.3	9.39	10.1	10.09	9.9 ± 0.2	2.32947	0.031252
1759080_s_at	Z5948	Z5948	putative restriction modification enzyme R subunit (endonuclease)	11.47	11.44	11.84	11.6 ± 0.1	10.82	9.78	10.52	10.4 ± 0.3	2.31338	0.043721
1761286_s_at	sseA	Z3788	putative thiosulfate sulfurtransferase	13.65	13.61	13.17	13.5 ± 0.2	11.92	12.47	12.4	12.3 ± 0.2	2.31338	0.006457
1768118_s_at	yigA	Z5327	orf, hypothetical protein	11.09	11	11.85	11.3 ± 0.3	10.73	9.61	9.96	10.1 ± 0.3	2.31338	0.049493
1765741_s_at	asnB	Z0821	asparagine synthetase B	11.04	11.17	11.02	11.1 ± 0.1	9.53	9.95	10.17	9.9 ± 0.2	2.2974	0.019522
1769064_s_at	yceH	Z1704	orf, hypothetical protein	12.22	11.96	11.66	12.0 ± 0.2	10.48	10.74	11.03	10.8 ± 0.2	2.2974	0.006232
1763100_s_at	kefC	Z0053	K+ efflux antiporter, glutathione-regulated	7.91	7.98	7.37	7.8 ± 0.2	6.47	6.5	6.73	6.6 ± 0.1	2.28153	0.014239
1759314_s_at	nrdF	Z3978	ribonucleoside-diphosphate reductase 2, beta chain, frag	3.93	3.26	3.57	3.6 ± 0.2	2.34	2.43	2.4	2.4 ± 0.0	2.28153	0.02366
1767569_s_at	artI	Z1093	arginine 3rd transport system periplasmic binding protein	13.88	14.07	13.29	13.8 ± 0.2	12.4	12.84	12.45	12.6 ± 0.1	2.26577	0.019484
1767231_s_at	yhhX	Z4808	putative regulator	10.77	10.8	10.02	10.5 ± 0.3	9.21	9.09	9.74	9.3 ± 0.2	2.26577	0.023677
1761199_s_at	Z5846	Z5846	cytochrome b(562)	14.48	14.6	13.58	14.2 ± 0.3	12.73	13.18	13.27	13.1 ± 0.2	2.23457	0.049079
1768548_s_at	Z1185	Z1185	orf; Unknown function	11.42	11.09	11.86	11.5 ± 0.2	10.52	10.48	9.89	10.3 ± 0.2	2.23457	0.019002
1765688_s_at	Z1129	Z1129	putative helicase	9.14	9.26	8.78	9.1 ± 0.2	8.43	7.38	7.88	7.9 ± 0.3	2.23457	0.042581
1768667_s_at	yhiI	Z4886	putative membrane protein	12.85	12.7	13.06	12.9 ± 0.1	11.47	11.57	12.11	11.7 ± 0.2	2.21914	0.014248
1760031_s_at	ycfF	Z1742	orf, hypothetical protein	13.08	13.05	12.36	12.8 ± 0.2	11.64	11.64	11.78	11.7 ± 0.1	2.20381	0.035717
1763323_s_at	Z4462	Z4462	orf, hypothetical protein	8.86	8.41	8.44	8.6 ± 0.2	7.2	7.44	7.69	7.4 ± 0.1	2.18859	0.005249
1767221_s_at	amn	Z3139	AMP nucleosidase	12.58	12.62	12.05	12.4 ± 0.2	11.42	10.77	11.69	11.3 ± 0.3	2.18859	0.032359
1766898_s_at	creC	Z6002	catabolite repression sensor kinase for PhoB; alternative sensor for pho regulon	6.88	7.07	6.44	6.8 ± 0.2	5.67	5.68	5.63	5.7 ± 0.0	2.18859	0.025065
1761380_s_at	ucpA	Z3691	putative oxidoreductase	12.35	12.24	12.79	12.5 ± 0.2	11.11	11.55	11.32	11.3 ± 0.1	2.18859	0.007156
1761880_s_at	yjjV	Z5980	orf, hypothetical protein	7.26	7.44	7.13	7.3 ± 0.1	6.2	6.12	6.13	6.2 ± 0.0	2.18859	0.003813
1759384_s_at	creB	Z6001	catabolic regulation response regulator	10.74	10.53	10.43	10.6 ± 0.1	9.22	9.84	9.27	9.5 ± 0.2	2.17347	0.01684
1761962_s_at	galE	Z0929	UDP-galactose-4-epimerase	11.92	11.78	12.57	12.1 ± 0.2	10.96	10.78	11.19	11.0 ± 0.1	2.17347	0.026382
1760618_s_at	pspE	Z2477	phage shock protein	11.77	11.2	11.87	11.6 ± 0.2	10.26	10.72	10.49	10.5 ± 0.1	2.17347	0.014985
1764077_s_at	yhiW	Z4928	putative ARAC-type regulatory protein	14.82	15.05	14.62	14.8 ± 0.1	14.05	13.34	13.73	13.7 ± 0.2	2.17347	0.015312
1761545_s_at	Z5610	Z5610	B12-dependent homocysteine-N5-methyltetrahydrofolate transmethylase, repressor of metE and metF	9.64	9.5	9.8	9.7 ± 0.1	8.45	8.28	8.86	8.5 ± 0.2	2.15846	0.01063
1760802_s_at	sgaE	Z5807	putative epimerasealdolase	3.73	4.1	3.27	3.7 ± 0.2	2.54	2.58	2.66	2.6 ± 0.0	2.15846	0.04143
1766192_s_at	Z3787	Z3787	orf, hypothetical protein	10.22	9.84	9.36	9.8 ± 0.3	8.48	8.68	8.95	8.7 ± 0.1	2.14355	0.027492
1762240_s_at	hslU	Z5478	heat shock protein hslVU, ATPase subunit, homologous to chaperones	14.88	15.15	14.38	14.8 ± 0.2	13.46	13.55	14.1	13.7 ± 0.2	2.14355	0.022419
1768627_s_at	slp	Z4908	outer membrane protein induced after carbon starvation	13.34	13.45	12.96	13.3 ± 0.2	12.4	11.99	12.05	12.2 ± 0.1	2.14355	0.005397
1765410_s_at	elaA	Z3527	orf, hypothetical protein	10.28	10.38	9.76	10.1 ± 0.2	8.97	9.14	9.03	9.1 ± 0.1	2.12874	0.022843
1762947_s_at	gatZ	Z3258	putative tagatose 6-phosphate kinase 1	3.13	3.16	3.53	3.3 ± 0.1	2.19	2.2	2.18	2.2 ± 0.0	2.12874	0.013467
1761414_s_at	yjeJ	Z5750	orf, hypothetical protein	7.75	7.58	7.03	7.5 ± 0.2	5.95	6.89	6.24	6.4 ± 0.3	2.12874	0.039564
1764033_s_at	fliS	Z3015	flagellar biosynthesis; repressor of class 3a and 3b operons (RflA activity)	8.58	8.8	8.98	8.8 ± 0.1	8.03	7.23	7.91	7.7 ± 0.3	2.09943	0.033902
1764294_s_at	Z1115	Z1115	putative membrane protein	6.96	7.13	6.99	7.0 ± 0.1	5.9	6.15	5.86	6.0 ± 0.1	2.08493	0.001457
1761941_s_at	Z1679	Z1679	putative polyprotein	7.14	7.05	6.52	6.9 ± 0.2	6.14	5.58	5.84	5.9 ± 0.2	2.07053	0.015167
1765362_s_at	Z2124	Z2124	unknown protein encoded within prophage CP-933O	6.34	6.05	5.68	6.0 ± 0.2	4.75	4.96	5.22	5.0 ± 0.1	2.07053	0.01454
1762560_s_at	cysK	Z3680	cysteine synthase A, O-acetylserine sulfhydrolase A	14.15	14.31	13.79	14.1 ± 0.2	12.9	13.1	13.12	13.0 ± 0.1	2.07053	0.009807
1764429_s_at	trpB	Z2550	tryptophan synthase, beta protein	9.87	10.2	9.59	9.9 ± 0.2	8.61	8.56	9.33	8.8 ± 0.3	2.07053	0.031063
1766750_s_at	cheA	Z2942	sensory transducer kinase between chemo- signal receptors and CheB and CheY	9.5	10.14	9.75	9.8 ± 0.2	8.87	8.45	8.97	8.8 ± 0.2	2.04202	0.01433
1767766_s_at	trpA	Z2551	tryptophan synthase, alpha protein	9.29	9.19	8.43	9.0 ± 0.3	7.58	7.87	8.38	7.9 ± 0.2	2.04202	0.047143
1769259_s_at	yaiB	Z0478	orf, hypothetical protein	12.96	13.06	12.8	12.9 ± 0.1	11.85	12.25	11.66	11.9 ± 0.2	2.02792	0.01563
1761606_s_at	yedI	Z3049	orf, hypothetical protein	10.51	10.43	10.34	10.4 ± 0.1	9.43	9.66	9.14	9.4 ± 0.2	2.02792	0.013818
1767352_s_at	Z4151	Z4151	orf, hypothetical protein	11.97	11.86	11.41	11.8 ± 0.2	10.74	10.71	10.75	10.7 ± 0.0	2.01391	0.026882
1765427_s_at	gcvH	Z4241	in glycine cleavage complex, carrier of aminomethyl moiety via covalently bound lipoyl cofactor	15.62	15.9	15.51	15.7 ± 0.1	14.64	14.65	14.73	14.7 ± 0.0	2.01391	0.009926
1762751_s_at	sfsA	Z0157	probable regulator for maltose metabolism	12.53	12.54	11.95	12.3 ± 0.2	11.41	11.31	11.27	11.3 ± 0.0	2.01391	0.030423
1764272_s_at	guaC	Z0114	GMP reductase	12.48	12.52	12.1	12.4 ± 0.1	13.12	13.35	13.64	13.4 ± 0.2	0.5	0.007623
1769129_s_at	panB	Z0145	3-methyl-2-oxobutanoate hydroxymethyltransferase	10.37	10.67	10.49	10.5 ± 0.1	11.1	11.65	11.78	11.5 ± 0.2	0.5	0.027908
1765945_s_at	secE	Z5554	preprotein translocase	12.05	12.14	12.13	12.1 ± 0.0	13.1	13.34	12.9	13.1 ± 0.1	0.5	0.012654
1759498_s_at	xthA	Z2781	exonuclease III	10.48	10.28	9.87	10.2 ± 0.2	10.88	11.55	11.2	11.2 ± 0.2	0.5	0.019539
1764892_s_at	yrbG	Z4559	orf, hypothetical protein	8.7	8.84	8.65	8.7 ± 0.1	9.45	9.99	9.78	9.7 ± 0.2	0.5	0.014727
1759981_s_at	Z2437	Z2437	orf, hypothetical protein	9.73	9.29	9.47	9.5 ± 0.1	10.58	10.22	10.73	10.5 ± 0.2	0.496546	0.007542
1763414_s_at	elaC	Z3528	orf, hypothetical protein	6.94	6.17	6.94	6.7 ± 0.3	7.91	7.6	7.57	7.7 ± 0.1	0.496546	0.042342
1763643_s_at	Z5089	Z5089	putative transposase	3.55	3.84	4.09	3.8 ± 0.2	4.98	4.82	4.74	4.9 ± 0.1	0.493116	0.01117
1762037_s_at	glpG	Z4784	protein of glp regulon	10.18	10.47	10.84	10.5 ± 0.2	11.65	11.44	11.45	11.5 ± 0.1	0.493116	0.022628
1763317_s_at	sapC	Z2498	homolog of Salmonella peptide transport permease protein	4.78	4.8	5.37	5.0 ± 0.2	6.08	5.82	6.11	6.0 ± 0.1	0.493116	0.018819
1764864_s_at	ureE	Z1146	putative urease accessory protein E	11.28	11.56	12.16	11.7 ± 0.3	13.09	12.24	12.74	12.7 ± 0.3	0.493116	0.047368
1766616_s_at	wecE	Z5302	putative regulator	9.85	10.27	10.11	10.1 ± 0.1	11.48	10.68	11.13	11.1 ± 0.2	0.493116	0.028594
1764637_s_at	yihA	Z5400	GTPase essential for cell cycle	11.6	11.42	11.42	11.5 ± 0.1	12.4	12.69	12.42	12.5 ± 0.1	0.493116	0.001585
1764853_s_at	Z0110	Z0110	orf, hypothetical protein	9.01	8.84	9.57	9.1 ± 0.2	10.51	10.01	9.95	10.2 ± 0.2	0.493116	0.024331
1760462_s_at	asnS	Z1278	asparagine tRNA synthetase	12.27	12.3	12.73	12.4 ± 0.2	13.3	13.53	13.56	13.5 ± 0.1	0.48971	0.008027
1762432_s_at	wecD	Z5301	orf, hypothetical protein	9.75	10.01	10.31	10.0 ± 0.2	11.45	10.55	11.17	11.1 ± 0.3	0.48971	0.038927
1760763_s_at	cdsA	Z0186	CDP-diglyceride synthetase	11.66	11.34	11.87	11.6 ± 0.2	12.91	12.42	12.64	12.7 ± 0.1	0.486327	0.008241
1761163_s_at	Z3775	Z3775	putative dehydrogenase	12.1	12.21	12.64	12.3 ± 0.2	13.34	13.31	13.43	13.4 ± 0.0	0.482968	0.019719
1763065_at	Z1456	Z1456	unknown protein encoded by bacteriophage BP-933W	12.49	12.55	13.23	12.8 ± 0.2	13.49	13.55	14.38	13.8 ± 0.3	0.482968	0.049624
1760719_s_at	cdh	Z5463	CDP-diacylglycerol phosphotidylhydrolase	10.99	10.65	11.27	11.0 ± 0.2	11.84	12.23	12	12.0 ± 0.1	0.482968	0.012016
1765550_s_at	dsbB	Z1948	reoxidizes DsbA protein following formation of disulfide bond in P-ring of flagella.	10.69	10.1	10.25	10.4 ± 0.2	10.88	11.86	11.45	11.4 ± 0.3	0.482968	0.044049
1769020_s_at	lpxD	Z0191	UDP-3-O-(3-hydroxymyristoyl)-glucosamine N-acyltransferase	12.76	12.92	13.44	13.0 ± 0.2	14.31	13.97	14.01	14.1 ± 0.1	0.482968	0.019488
1765631_s_at	ppiC	Z5286	peptidyl-prolyl cis-trans isomerase C (rotamase C)	11.57	11.23	11.8	11.5 ± 0.2	12.31	12.86	12.57	12.6 ± 0.2	0.482968	0.01029
1760094_s_at	pqiA	Z1300	paraquat-inducible protein A	9.26	8.88	9.44	9.2 ± 0.2	10.43	9.98	10.33	10.3 ± 0.1	0.482968	0.009012
1766010_s_at	Z3594	Z3594	orf, hypothetical protein	10.33	10.66	10.54	10.5 ± 0.1	11.59	11.61	11.52	11.6 ± 0.0	0.479632	0.005483
1768323_s_at	Z3361	Z3361	putative transcription antitermination protein N of prophage CP-933V	7.39	7.43	6.92	7.3 ± 0.2	8.09	8.5	8.34	8.3 ± 0.1	0.479632	0.007849
1766193_s_at	holD	Z5973	DNA polymerase III, psi subunit	10.76	10.74	10.73	10.8 ± 0.0	12.18	11.38	11.84	11.8 ± 0.2	0.479632	0.044521
1764113_s_at	recF	Z5191	ssDNA and dsDNA binding, ATP binding	8.34	8.47	8.94	8.6 ± 0.2	10.12	9.19	9.61	9.6 ± 0.3	0.479632	0.038524
1760985_s_at	Z5647	Z5647	Hypothetical protein yjbN	10.94	10.78	10.36	10.7 ± 0.2	11.36	12.11	11.81	11.8 ± 0.2	0.476319	0.020363
1759861_s_at	murG	Z0100	UDP-N-acetylglucosamine:N-acetylmuramyl- (pentapeptide) pyrophosphoryl-undecaprenol N-acetylglucosamine transferase	10.11	10.29	10.29	10.2 ± 0.1	11.51	11.05	11.32	11.3 ± 0.1	0.476319	0.006823
1761950_s_at	pheT	Z2742	phenylalanine tRNA synthetase, beta-subunit	12.25	12.14	12.79	12.4 ± 0.2	13.34	13.6	13.46	13.5 ± 0.1	0.476319	0.022136
1768704_s_at	yaeE	Z0210	D- and L-methionine transport protein (ABC superfamily, membrane)	10.14	9.93	10.39	10.2 ± 0.1	10.88	11.58	11.21	11.2 ± 0.2	0.476319	0.01606
1767715_s_at	yajG	Z0537	putative polymeraseproteinase	12.21	12.22	12.58	12.3 ± 0.1	13.33	13.5	13.38	13.4 ± 0.1	0.476319	0.005686
1760579_s_at	recJ	Z4230	ssDNA exonuclease, 5 --> 3 specific	9.69	9.61	10.33	9.9 ± 0.2	11.19	10.72	10.97	11.0 ± 0.1	0.473029	0.021806
1761552_s_at	rffG	Z5299	dTDP-glucose 4,6-dehydratase	10.39	10.7	10.68	10.6 ± 0.1	11.68	11.52	11.82	11.7 ± 0.1	0.473029	0.001389
1763638_s_at	rplT	Z2745	50S ribosomal subunit protein L20, and regulator	12.78	12.45	13.09	12.8 ± 0.2	13.62	14.22	13.73	13.9 ± 0.2	0.473029	0.014045
1764631_s_at	Z5298	Z5298	UDP-N-acetyl-D-mannosaminuronic acid dehydrogenase; synthesis of enterobacterial common antigen (ECA)	10.96	10.78	11.26	11.0 ± 0.1	12.14	11.92	12.21	12.1 ± 0.1	0.469761	0.004853
1767852_s_at	efp	Z5752	elongation factor P (EF-P)	12.83	12.98	13.57	13.1 ± 0.2	14.24	14.34	14.07	14.2 ± 0.1	0.469761	0.029403
1760975_s_at	gpmB	Z5997	phosphoglyceromutase 2	8.85	8.5	9.11	8.8 ± 0.2	9.7	10.08	9.96	9.9 ± 0.1	0.469761	0.010303
1761031_s_at	lysS	Z4228	lysine tRNA synthetase, constitutive; suppressor of ColE1 mutation in primer RNA	12.3	12.32	13.01	12.5 ± 0.2	13.72	13.73	13.44	13.6 ± 0.1	0.469761	0.029333
1767504_s_at	murC	Z0101	L-alanine adding enzyme, UDP-N-acetyl-muramate:alanine ligase	10.78	11.15	11.06	11.0 ± 0.1	12.23	11.84	12.19	12.1 ± 0.1	0.469761	0.002881
1759578_s_at	Z5777	Z5777	enzyme in methyl-directed mismatch repair	6.17	6.78	6.78	6.6 ± 0.2	8.13	7.09	7.8	7.7 ± 0.3	0.466516	0.048941
1765211_at	Z5493	Z5493	Met repressor	10.94	11.06	11.67	11.2 ± 0.2	12.28	12.48	12.21	12.3 ± 0.1	0.466516	0.028915
1763281_s_at	Z2257	Z2257	unknown protein associated with Rhs element	8.82	8.9	9.43	9.1 ± 0.2	9.97	10.24	10.22	10.1 ± 0.1	0.466516	0.016234
1759423_x_at	Z1346	Z1346	unknown protein encoded by cryptic prophage CP-933M	12.09	11.85	11.77	11.9 ± 0.1	12.59	13.11	13.31	13.0 ± 0.2	0.466516	0.021657
1762437_s_at	cmk	Z1256	cytidylate kinase	12.5	12.57	12.29	12.5 ± 0.1	13.49	13.54	13.64	13.6 ± 0.0	0.466516	0.001409
1762335_s_at	gltS	Z5081	glutamate transport	10.68	10.7	10.5	10.6 ± 0.1	11.29	11.96	11.93	11.7 ± 0.2	0.466516	0.03016
1759333_s_at	purA	Z5784	adenylosuccinate synthetase	11.44	11.41	12.19	11.7 ± 0.3	12.58	13.25	12.52	12.8 ± 0.2	0.466516	0.033471
1767009_s_at	ureB	Z1144	putative urease structural subunit B (beta)	11.12	11.17	11.72	11.3 ± 0.2	12.72	12.13	12.46	12.4 ± 0.2	0.466516	0.013381
1763925_s_at	wzzB	Z3189	regulator of length of O-antigen component of lipopolysaccharide chains	12.18	11.99	12.65	12.3 ± 0.2	13.67	13.21	13.25	13.4 ± 0.2	0.466516	0.012917
1766553_s_at	wzzE	Z5296	putative transport protein	10.29	10.14	10.96	10.5 ± 0.3	11.96	11.28	11.46	11.6 ± 0.2	0.466516	0.029407
1761582_s_at	ykgL	Z0363	orf, hypothetical protein	6.74	6.33	6.34	6.5 ± 0.1	7.3	7.58	7.83	7.6 ± 0.2	0.466516	0.00603
1765605_s_at	Z5225	Z5225	putative major fimbrial subuit	4.01	3.25	3.51	3.6 ± 0.2	4.36	5.05	4.69	4.7 ± 0.2	0.463294	0.020578
1761570_s_at	Z1348	Z1348	unknown protein encoded by cryptic prophage CP-933M	10.98	10.77	10.75	10.8 ± 0.1	11.52	12.11	12.2	11.9 ± 0.2	0.463294	0.025371
1768511_s_at	ansA	Z2801	cytoplasmic L-asparaginase I	10.07	10.33	10.58	10.3 ± 0.2	11.42	11.8	11.1	11.4 ± 0.2	0.463294	0.013893
1761644_s_at	emrD	Z5168	multidrug resistance	9.3	8.74	9.24	9.1 ± 0.2	10.5	10.09	10.03	10.2 ± 0.2	0.463294	0.009216
1764499_s_at	pldA	Z5342	outer membrane phospholipase A	11.37	11.05	11.42	11.3 ± 0.1	12.03	12.72	12.42	12.4 ± 0.2	0.463294	0.014708
1759399_s_at	yfiH	Z3887	orf, hypothetical protein	10.41	10.51	10.61	10.5 ± 0.1	11.86	11.43	11.58	11.6 ± 0.1	0.463294	0.005098
1759867_s_at	yjaG	Z5575	orf, hypothetical protein	10.52	10.6	11.22	10.8 ± 0.2	12.23	11.59	11.86	11.9 ± 0.2	0.463294	0.019594
1761175_s_at	Z4851	Z4851	hypothetical protein	7.37	7.44	7.47	7.4 ± 0.0	8.68	8.72	8.24	8.6 ± 0.2	0.460094	0.015057
1768466_at	Z5079	Z5079	orf; Unknown function	9.92	9.61	9.9	9.8 ± 0.1	10.75	11.03	11	10.9 ± 0.1	0.460094	0.001161
1759343_s_at	Z3790	Z3790	Peptidase B	10.57	10.64	11.23	10.8 ± 0.2	12.1	11.53	12.17	11.9 ± 0.2	0.460094	0.018382
1766425_s_at	priB	Z5810	primosomal replication protein N	14.19	14.22	14.84	14.4 ± 0.2	15.48	15.6	15.52	15.5 ± 0.0	0.460094	0.031046
1767599_s_at	thyA	Z4144	thymidylate synthetase	11.74	11.74	12.11	11.9 ± 0.1	13.05	13.01	12.89	13.0 ± 0.1	0.460094	0.00622
1768164_s_at	ubiX	Z3573	3-octaprenyl-4-hydroxybenzoate carboxy-lyase	8.5	7.99	8.86	8.5 ± 0.3	9.73	9.56	9.42	9.6 ± 0.1	0.460094	0.035697
1762953_s_at	wzx	Z3201	O antigen flippase Wzx	11.74	11.81	12.53	12.0 ± 0.3	12.9	13.58	12.96	13.2 ± 0.2	0.460094	0.029694
1768991_s_at	ycbY	Z1298	putative oxidoreductase	10.77	10.91	11.02	10.9 ± 0.1	11.97	11.99	12.1	12.0 ± 0.0	0.460094	0.000676
1760302_s_at	yhjK	Z4943	orf, hypothetical protein	7.56	7.88	7.73	7.7 ± 0.1	8.97	8.71	8.85	8.8 ± 0.1	0.460094	0.000955
1767363_s_at	cydC	Z1230	ATP-binding component of cytochrome-related transport	8.43	8.53	8.15	8.4 ± 0.1	9.17	9.54	9.81	9.5 ± 0.2	0.456916	0.010212
1768061_s_at	Z0397	Z0397	orf; Unknown function	5.19	4.57	5.52	5.1 ± 0.3	6.35	6.15	6.18	6.2 ± 0.1	0.45376	0.04841
1766887_s_at	rimK	Z1079	ribosomal protein S6 modification protein	9.04	8.51	9.38	9.0 ± 0.3	10.16	10.08	10.13	10.1 ± 0.0	0.45376	0.044575
1768574_s_at	Z4855	Z4855	orf; Unknown function	9.15	9.12	9.82	9.4 ± 0.2	10.71	10.45	10.4	10.5 ± 0.1	0.450625	0.024261
1765331_s_at	Z3360	Z3360	unknown protein encoded within prophage CP-933V	11.78	11.59	12.07	11.8 ± 0.1	13.31	12.87	12.7	13.0 ± 0.2	0.450625	0.0088
1761428_s_at	mog	Z0009	putative molybdochetalase in molybdopterine biosynthesis	9.98	9.82	10.5	10.1 ± 0.2	10.91	11.56	11.29	11.3 ± 0.2	0.450625	0.014839
1763389_s_at	yaeS	Z0185	hypothetical protein	12.09	11.96	12.36	12.1 ± 0.1	13.47	13.17	13.21	13.3 ± 0.1	0.450625	0.001893
1768307_s_at	Z4411	Z4411	putative kinase	11.22	11.26	10.67	11.1 ± 0.2	11.99	12.41	12.22	12.2 ± 0.1	0.447513	0.010253
1765549_s_at	parC	Z4373	DNA topoisomerase IV subunit A	10.41	10.63	10.87	10.6 ± 0.1	11.58	11.76	12.05	11.8 ± 0.1	0.447513	0.003543
1764979_s_at	yecP	Z2924	putative enzyme	9.78	10.16	10.3	10.1 ± 0.2	11.3	11.47	10.95	11.2 ± 0.2	0.447513	0.00586
1763405_s_at	yjbK	Z5645	putative regulator	2.68	2.73	2.23	2.6 ± 0.2	3.33	4.01	3.79	3.7 ± 0.2	0.447513	0.012
1762994_s_at	pyrH	Z0182	uridylate kinase	13.08	13.04	13.97	13.4 ± 0.3	14.58	14.24	14.78	14.5 ± 0.2	0.444421	0.041707
1766876_s_at	yejG	Z3440	orf, hypothetical protein	11.92	11.77	11.8	11.8 ± 0.1	12.53	13.26	13.21	13.0 ± 0.2	0.444421	0.033619
1764549_s_at	yjeM	Z5764	putative transport	6.96	7.07	6.81	7.0 ± 0.1	8.41	8.19	7.75	8.1 ± 0.2	0.444421	0.016508
1767493_s_at	hisS	Z3777	histidine tRNA synthetase	12.35	12.45	12.93	12.6 ± 0.2	14.07	13.6	13.58	13.8 ± 0.2	0.441351	0.008201
1760261_s_at	ydcN	Z2285	orf, hypothetical protein	3.87	3.82	3.86	3.9 ± 0.0	5.17	5.14	4.79	5.0 ± 0.1	0.441351	0.009744
1762409_s_at	yjfG	Z5843	putative ligase	10.21	10.21	10.4	10.3 ± 0.1	11.2	11.57	11.57	11.5 ± 0.1	0.441351	0.003372
1768177_s_at	accD	Z3578	acetylCoA carboxylase, carboxytransferase component, beta subunit	11.91	11.63	12.22	11.9 ± 0.2	13.04	13.12	13.18	13.1 ± 0.0	0.438303	0.015509
1766381_s_at	kdgT	Z5454	2-keto-3-deoxy-D-gluconate transport system	6.15	5.92	6.14	6.1 ± 0.1	6.88	7.44	7.46	7.3 ± 0.2	0.438303	0.014535
1764167_s_at	kdsA	Z1986	2-dehydro-3-deoxyphosphooctulonate aldolase	11.21	11.11	10.72	11.0 ± 0.2	11.93	12.43	12.26	12.2 ± 0.2	0.438303	0.004682
1766215_s_at	ycfH	Z1739	orf, hypothetical protein	10.29	9.88	10.51	10.2 ± 0.2	12.03	11.33	10.89	11.4 ± 0.3	0.438303	0.049135
1763264_s_at	yfeH	Z3675	putative cytochrome oxidase	7.29	7.26	7.06	7.2 ± 0.1	8.67	7.89	8.62	8.4 ± 0.3	0.438303	0.034139
1764186_s_at	ygjP	Z4438	orf, hypothetical protein	7.3	7.21	6.67	7.1 ± 0.2	8.22	8.58	7.95	8.3 ± 0.2	0.438303	0.011465
1760239_s_at	Z4852	Z4852	putative phospholipid biosynthesis acyltransferase	8.79	8.7	9.29	8.9 ± 0.2	10.08	10.25	10.05	10.1 ± 0.1	0.435275	0.01479
1767218_s_at	dbpA	Z2417	ATP-dependent RNA helicase	7.54	6.98	6.63	7.1 ± 0.3	8.65	7.81	8.28	8.3 ± 0.2	0.435275	0.02975
1768901_s_at	fabH	Z1730	3-oxoacyl-(acyl-carrier-protein) synthase III; acetylCoA ACP transacylase	11.85	12.02	12.39	12.1 ± 0.2	13.33	13.25	13.29	13.3 ± 0.0	0.435275	0.016221
1762693_s_at	metG	Z3282	methionine tRNA synthetase	12.05	11.91	12.26	12.1 ± 0.1	13.32	13.15	13.34	13.3 ± 0.1	0.435275	0.00133
1764205_s_at	moeB	Z1049	molybdopterin biosynthesis	8.68	9.06	9.31	9.0 ± 0.2	10.08	10.06	10.5	10.2 ± 0.1	0.435275	0.007974
1761215_s_at	ureD	Z1142	putative urease accessory protein D	10.62	10.61	11.49	10.9 ± 0.3	12.54	11.76	12.03	12.1 ± 0.2	0.435275	0.034703
1763298_s_at	yggS	Z4296	orf, hypothetical protein	9.02	9.4	9.3	9.2 ± 0.1	10.59	10.35	10.37	10.4 ± 0.1	0.435275	0.001657
1763147_s_at	Z0264	Z0264	orf; Unknown function	7.65	7.75	7.9	7.8 ± 0.1	8.95	9.06	8.91	9.0 ± 0.0	0.432269	0.000541
1768633_s_at	kdsB	Z1264	CTP:CMP-3-deoxy-D-manno-octulosonate transferase	10.91	10.79	10.85	10.9 ± 0.0	11.98	12.05	12.15	12.1 ± 0.1	0.432269	9.1e-05
1763069_s_at	manY	Z2861	PTS enzyme IIC, mannose-specific	13.3	13.32	13.69	13.4 ± 0.1	14.92	14.41	14.62	14.7 ± 0.2	0.432269	0.003867
1763471_s_at	yggW	Z4300	putative oxidase	8.3	8.15	8.64	8.4 ± 0.2	10.14	9.3	9.28	9.6 ± 0.3	0.432269	0.032443
1763048_s_at	Z5051	Z5051	putative LPS biosynthesis enzyme	9.76	10.13	10.74	10.2 ± 0.3	11.5	11.51	11.27	11.4 ± 0.1	0.429283	0.043059
1761853_s_at	Z2146	Z2146	putative outer membrane protein Lom precursor of prophage CP-933O	5.99	5.94	5.46	5.8 ± 0.2	6.84	7	7.2	7.0 ± 0.1	0.429283	0.006343
1768796_s_at	deoR	Z1067	transcriptional repressor for deo operon, tsx, nupG	8.22	7.85	8.18	8.1 ± 0.1	9.41	9.29	9.2	9.3 ± 0.1	0.429283	0.002713
1759313_s_at	menC	Z3521	o-succinylbenzoyl-CoA synthase; conversion of chorismate to 2-o-succinylbenzoyl-CoA	10.39	10.47	10.82	10.6 ± 0.1	11.88	11.76	11.7	11.8 ± 0.1	0.429283	0.005217
1767967_s_at	mreB	Z4610	regulator of ftsI, penicillin binding protein 3, septation function	12.18	12.22	12.58	12.3 ± 0.1	13.49	13.5	13.65	13.6 ± 0.1	0.429283	0.004668
1766450_s_at	ruvA	Z2913	Holliday junction helicase subunit B; branch migration; repair	10.87	10.82	11.08	10.9 ± 0.1	12.07	12.2	12.15	12.1 ± 0.0	0.429283	0.00097
1759873_s_at	yebG	Z2900	orf, hypothetical protein	12.31	12.15	12.65	12.4 ± 0.2	13.6	13.71	13.46	13.6 ± 0.1	0.429283	0.005618
1764900_s_at	yejM	Z3447	putative sulfatase	8.89	8.87	9.81	9.2 ± 0.3	10.7	10.36	10.15	10.4 ± 0.2	0.429283	0.039475
1769114_s_at	Z1794	Z1794	putative holin protein	5.28	5.32	6.06	5.6 ± 0.3	6.64	7.38	6.32	6.8 ± 0.3	0.426317	0.040159
1767377_s_at	rplS	Z3900	50S ribosomal subunit protein L19	13.01	13.14	13.97	13.4 ± 0.3	14.47	14.88	14.47	14.6 ± 0.1	0.426317	0.03811
1766262_s_at	tolA	Z0907	membrane spanning protein, required for outer membrane integrity	11.94	12.03	12.6	12.2 ± 0.2	13.6	13.21	13.44	13.4 ± 0.1	0.426317	0.012885
1761641_s_at	ybgC	Z0904	orf, hypothetical protein	11.97	11.81	12.13	12.0 ± 0.1	13.45	13.08	13.08	13.2 ± 0.1	0.426317	0.001942
1763017_s_at	Z0372	Z0372	orf; Unknown function	11.2	11.01	11.98	11.4 ± 0.3	12.56	12.99	12.35	12.6 ± 0.2	0.423373	0.031723
1764571_s_at	htrB	Z1690	heat shock protein	10.89	10.99	10.75	10.9 ± 0.1	12.07	12.1	12.16	12.1 ± 0.0	0.423373	0.00104
1763681_s_at	mdlB	Z0559	putative ATP-binding component of a transport system	4.77	4.74	4.74	4.8 ± 0.0	5.69	6.19	6.11	6.0 ± 0.2	0.423373	0.014918
1764737_s_at	prc	Z2877	carboxy-terminal protease for penicillin-binding protein 3	11.57	11.67	12.44	11.9 ± 0.3	13.39	12.86	13.16	13.1 ± 0.2	0.423373	0.026402
1765414_s_at	Z4789	Z4789	orf; hypothetical protein	3.16	3.47	2.66	3.1 ± 0.2	4.5	4.12	4.42	4.4 ± 0.1	0.420448	0.018573
1765839_s_at	plsX	Z1729	glycerolphosphate auxotrophy in plsB background	11.53	11.75	12.16	11.8 ± 0.2	13.34	12.84	13.03	13.1 ± 0.2	0.420448	0.007114
1761845_s_at	rbfA	Z4528	ribosome-binding factor A	11.49	11.65	12.43	11.9 ± 0.3	13.17	13.24	12.92	13.1 ± 0.1	0.420448	0.038023
1763157_s_at	wcaD	Z3220	putative colanic acid polymerase	2.17	2.14	2.48	2.3 ± 0.1	3.47	3.42	3.64	3.5 ± 0.1	0.420448	0.001545
1763661_s_at	yafB	Z0229	2,5-diketo-D-gluconate reductase B	8.14	7.44	7.95	7.9 ± 0.2	8.57	9.43	9.27	9.1 ± 0.3	0.420448	0.023069
1763626_s_at	yciV	Z2544	putative enzymes	10.2	10.1	10.6	10.3 ± 0.2	11.63	11.33	11.68	11.6 ± 0.1	0.420448	0.00378
1766942_s_at	Z5110	Z5110	intimin adherence protein	7.39	8.05	7.49	7.6 ± 0.2	9.18	8.71	8.84	8.9 ± 0.1	0.417544	0.009406
1761487_s_at	plsC	Z4372	1-acyl-sn-glycerol-3-phosphate acyltransferase	9.89	9.98	10.79	10.2 ± 0.3	11.44	11.56	11.45	11.5 ± 0.0	0.417544	0.044686
1761334_s_at	pssA	Z3870	phosphatidylserine synthase; phospholipid synthesis	11.46	11.54	12.39	11.8 ± 0.3	13.45	12.89	12.83	13.1 ± 0.2	0.417544	0.030664
1763973_s_at	ychA	Z1985	orf, hypothetical protein	11.34	11.39	11.06	11.3 ± 0.1	12.33	12.51	12.72	12.5 ± 0.1	0.417544	0.0013
1765269_s_at	yfhC	Z3839	tRNA-specific adenosine deaminase	8.78	8.42	8.69	8.6 ± 0.1	10.34	9.75	9.59	9.9 ± 0.2	0.417544	0.016695
1768976_s_at	Z4658	Z4658	Methionyl-tRNA formyltransferase	10.97	11.2	11.66	11.3 ± 0.2	13	12.28	12.35	12.5 ± 0.2	0.41466	0.014839
1767874_s_at	rpmH	Z5194	50S ribosomal subunit protein L34	13.01	13.09	13.65	13.3 ± 0.2	14.55	14.66	14.35	14.5 ± 0.1	0.41466	0.013241
1767912_s_at	ybcH	Z0697	Hypothetical protein ybcH precursor	5.87	5.97	5.6	5.8 ± 0.1	6.85	7.08	7.33	7.1 ± 0.1	0.41466	0.002313
1765104_s_at	Z2100	Z2100	unknown protein encoded within prophage CP-933O	2.48	2.33	2.45	2.4 ± 0.1	3.57	3.52	4.01	3.7 ± 0.2	0.411796	0.009539
1765309_s_at	glnS	Z0827	glutamine tRNA synthetase	11.92	11.71	12.54	12.1 ± 0.3	13.33	13.29	13.38	13.3 ± 0.0	0.411796	0.034912
1762119_s_at	yfeA	Z3660	orf, hypothetical protein	10.04	9.9	9.36	9.8 ± 0.2	10.79	11.25	11.12	11.1 ± 0.1	0.411796	0.009914
1761550_s_at	fldB	Z4233	flavodoxin 2	10.82	10.56	10.83	10.7 ± 0.1	11.71	12.33	12.04	12.0 ± 0.2	0.408951	0.008528
1768000_s_at	proX	Z3981	high-affinity transport system for glycine betaine and proline	11.67	11.94	12.41	12.0 ± 0.2	13.12	13.38	13.38	13.3 ± 0.1	0.408951	0.016745
1762196_s_at	yaeM	Z0184	putative ATP-binding component of a transport system	8.27	8.38	9.36	8.7 ± 0.4	10.47	9.8	9.62	10.0 ± 0.3	0.408951	0.045257
1768380_s_at	yaiM	Z0455	putative S-formylglutathione hydrolase	8.94	9.26	8.74	9.0 ± 0.2	9.87	10.64	10.3	10.3 ± 0.2	0.408951	0.012307
1761257_s_at	Z3322	Z3322	putative major tail subunit encoded within prophage CP-933V	5.22	4.56	5.11	5.0 ± 0.2	5.93	6.24	6.62	6.3 ± 0.2	0.406126	0.010522
1764762_s_at	manZ	Z2862	PTS enzyme IID, mannose-specific	12.8	12.65	13.03	12.8 ± 0.1	14.5	13.84	14.05	14.1 ± 0.2	0.406126	0.008656
1766583_s_at	aceF	Z0125	pyruvate dehydrogenase (dihydrolipoyltransacetylase component)	13.47	13.23	13.95	13.6 ± 0.2	15.09	14.38	15.12	14.9 ± 0.2	0.403321	0.01545
1768352_s_at	chaA	Z1991	sodium-calciumproton antiporter	9.75	9.96	9.91	9.9 ± 0.1	10.77	11.63	11.16	11.2 ± 0.3	0.403321	0.028377
1762626_s_at	infA	Z1228	protein chain initiation factor IF-1	13.13	13.19	13.58	13.3 ± 0.1	14.88	14.46	14.47	14.6 ± 0.1	0.403321	0.002685
1767807_s_at	rpmF	Z1728	50S ribosomal subunit protein L32	12.07	12.16	12.47	12.2 ± 0.1	13.36	13.79	13.48	13.6 ± 0.1	0.403321	0.001801
1760844_s_at	ybjX	Z1112	putative enzyme	12.85	12.68	13.5	13.0 ± 0.3	14.82	13.87	14.27	14.3 ± 0.3	0.403321	0.024586
1764775_s_at	yqgB	Z4284	orf, hypothetical protein	11.35	11.59	11.42	11.5 ± 0.1	12.73	12.81	12.75	12.8 ± 0.0	0.403321	0.001201
1766175_s_at	lepB	Z3850	leader peptidase (signal peptidase I)	11.42	11.57	12.09	11.7 ± 0.2	13.13	12.94	12.95	13.0 ± 0.1	0.400535	0.015891
1761826_s_at	terW	Z1164	unknown associated with putative tellurite resistance	12.24	11.85	12.16	12.1 ± 0.1	13.39	13.46	13.35	13.4 ± 0.0	0.400535	0.005449
1760812_s_at	Z3657	Z3657	Conserved hypothetical protein	8.32	8.54	7.82	8.2 ± 0.2	9.48	9.31	9.87	9.6 ± 0.2	0.397768	0.00922
1766492_s_at	Z5185	Z5185	orf, hypothetical protein	7.61	6.85	7.53	7.3 ± 0.2	8.25	8.82	8.9	8.7 ± 0.2	0.397768	0.014425
1766423_s_at	Z5065	Z5065	putative transcriptional regulator	11.44	11.73	11.36	11.5 ± 0.1	12.47	13.1	12.94	12.8 ± 0.2	0.397768	0.006865
1762964_s_at	gltX	Z3665	glutamate tRNA synthetase, catalytic subunit	12.14	12.05	12.54	12.3 ± 0.2	13.47	13.57	13.69	13.6 ± 0.1	0.397768	0.005703
1765864_s_at	hpt	Z0136	hypoxanthine phosphoribosyltransferase	12	11.94	12.31	12.1 ± 0.1	13.51	13.51	13.24	13.4 ± 0.1	0.397768	0.000949
1763744_s_at	rpsO	Z4526	30S ribosomal subunit protein S15	13.42	13.6	13.9	13.6 ± 0.1	14.84	15.15	14.93	15.0 ± 0.1	0.397768	0.002477
1765564_s_at	Z1324	Z1324	putative exodeoxyribonuclease VIII for cryptic prophage CP-933M	4.3	4.46	4.51	4.4 ± 0.1	6	5.19	6.1	5.8 ± 0.3	0.395021	0.038666
1761240_s_at	ampC	Z5757	beta-lactamase; penicillin resistance protein	8.3	8.36	9.28	8.7 ± 0.3	10.15	9.7	10.12	10.0 ± 0.2	0.395021	0.034963
1762455_s_at	ugd	Z3190	UDP-glucose 6-dehydrogenase	7.37	7.7	8.42	7.8 ± 0.3	9.6	8.69	9.23	9.2 ± 0.3	0.395021	0.031369
1765114_s_at	ycaJ	Z1238	putative polynucleotide enzyme	9.11	8.83	9.31	9.1 ± 0.1	10.66	10.23	10.39	10.4 ± 0.1	0.395021	0.002161
1759664_s_at	yceG	Z1736	putative thymidylate kinase (EC 2.7.4.9)	9.03	8.49	9.45	9.0 ± 0.3	10.46	10.26	10.26	10.3 ± 0.1	0.395021	0.035178
1766149_s_at	yfcB	Z3593	putative adenine-specific methylase	10.02	10.08	10.04	10.1 ± 0.0	11.12	11.42	11.63	11.4 ± 0.2	0.395021	0.010733
1764972_s_at	yfiB	Z3899	putative outer membrane protein	8.33	8.61	8.81	8.6 ± 0.1	10.45	9.5	9.82	9.9 ± 0.3	0.395021	0.02441
1760982_s_at	yhiR	Z4899	orf, hypothetical protein	9.86	10.04	10.62	10.2 ± 0.2	11.88	11.14	11.52	11.5 ± 0.2	0.395021	0.012827
1768884_s_at	oraA	Z4001	regulator, OraA protein	4.46	3.72	4.95	4.4 ± 0.4	6.3	5.72	5.19	5.7 ± 0.3	0.389582	0.0471
1763242_s_at	pqiB	Z1301	paraquat-inducible protein B	9.43	9.5	9.88	9.6 ± 0.1	11.33	10.67	10.89	11.0 ± 0.2	0.389582	0.006188
1760754_s_at	smpA	Z3910	small membrane protein A	9.34	9.41	9.9	9.6 ± 0.2	10.33	11.38	11	10.9 ± 0.3	0.389582	0.027675
1768364_s_at	Z3847	Z3847	GTP-binding protein era	10.07	9.85	10.47	10.1 ± 0.2	12.19	11.16	11.18	11.5 ± 0.3	0.384219	0.035863
1768998_s_at	Z4043	Z4043	methyl-directed mismatch repair	9.95	9.72	10.77	10.2 ± 0.3	11.38	11.59	11.59	11.5 ± 0.1	0.384219	0.043826
1760051_s_at	Z3140	Z3140	orf, hypothetical protein	10.88	10.9	11.9	11.2 ± 0.3	12.52	12.95	12.35	12.6 ± 0.2	0.384219	0.035142
1767658_s_at	Z4857	Z4857	orf; Unknown function	3.05	3.65	3.91	3.5 ± 0.3	5.48	4.39	4.87	4.9 ± 0.3	0.384219	0.028691
1765519_s_at	birA	Z5544	biotin-(acetylCoA carboxylase) holoenzyme synthetase and biotin operon repressor	9.58	9.3	9.93	9.6 ± 0.2	11.03	10.8	11.11	11.0 ± 0.1	0.384219	0.006648
1763400_s_at	metJ	Z5493	repressor of all met genes but metF	11.01	10.98	11.55	11.2 ± 0.2	12.52	12.72	12.44	12.6 ± 0.1	0.384219	0.008141
1766716_s_at	nrdG	Z5847	anaerobic ribonucleotide reductase activating protein	2.66	2.5	3.17	2.8 ± 0.2	4.16	3.99	4.31	4.2 ± 0.1	0.384219	0.010121
1767108_s_at	yabH	Z0064	putative DNA binding protein	9.4	9.68	10.19	9.8 ± 0.2	11.4	11.05	10.96	11.1 ± 0.1	0.384219	0.011931
1760804_s_at	Z5303	Z5303	putative cytochrome	9.15	9.4	9.97	9.5 ± 0.2	11.46	10.43	10.8	10.9 ± 0.3	0.381565	0.025139
1764127_s_at	acpS	Z3844	CoA:apo-(acyl-carrier-protein) pantetheinephosphotransferase	8.78	8.11	8.82	8.6 ± 0.2	10.22	9.55	10.12	10.0 ± 0.2	0.381565	0.011322
1761805_s_at	ytfE	Z5820	orf, hypothetical protein	11.5	11.2	11.03	11.2 ± 0.1	13.25	12.4	12.26	12.6 ± 0.3	0.381565	0.030553
1762145_s_at	rpsT	Z0027	30S ribosomal subunit protein S20	13	13.18	13.79	13.3 ± 0.2	14.51	15.05	14.6	14.7 ± 0.2	0.378929	0.011698
1767452_s_at	Z4281	Z4281	agmatinase	12.34	12	11.94	12.1 ± 0.1	13.15	14.04	13.32	13.5 ± 0.3	0.376312	0.021503
1767736_s_at	Z2045	Z2045	similar to DicA, regulator of DicB encoded by prophage CP-933O	9.89	10.05	9.86	9.9 ± 0.1	11.24	11.46	11.33	11.4 ± 0.1	0.376312	9.2e-05
1768233_s_at	gyrA	Z3484	DNA gyrase, subunit A, type II topoisomerase	11.39	11.43	12.13	11.7 ± 0.2	13	12.98	13.2	13.1 ± 0.1	0.376312	0.020445
1761493_s_at	lig	Z3677	DNA ligase	9.94	9.92	10.16	10.0 ± 0.1	11.17	11.63	11.45	11.4 ± 0.1	0.376312	0.001968
1767311_s_at	lnt	Z0806	apolipoprotein N-acyltransferase, copper homeostasis protein, inner membrane	8.23	7.95	9.07	8.4 ± 0.3	10.21	9.29	10	9.8 ± 0.3	0.376312	0.033763
1767385_s_at	pncB	Z1279	nicotinate phosphoribosyltransferase	11.11	11.07	11.38	11.2 ± 0.1	12.68	12.35	12.78	12.6 ± 0.1	0.376312	0.001388
1761445_s_at	Z2105	Z2105	unknown protein encoded within prophage CP-933O	9.21	8.71	8.61	8.8 ± 0.2	10.05	10.52	10.22	10.3 ± 0.1	0.373712	0.00464
1761664_s_at	aceE	Z0124	pyruvate dehydrogenase (decarboxylase component)	13.38	13.51	14.17	13.7 ± 0.2	15.43	14.53	15.34	15.1 ± 0.3	0.373712	0.02058
1762470_s_at	argS	Z2929	arginine tRNA synthetase	12.51	12.75	13.1	12.8 ± 0.2	14.11	14.3	14.24	14.2 ± 0.1	0.371131	0.008695
1764359_s_at	menA	Z5477	1,4-dihydroxy-2-naphthoate octaprenyltransferase	8.02	7.87	8.08	8.0 ± 0.1	9.55	9.78	8.92	9.4 ± 0.3	0.371131	0.025784
1760502_s_at	znuB	Z2911	hypothetical protein	8.38	7.91	8.73	8.3 ± 0.2	9.99	9.69	9.62	9.8 ± 0.1	0.371131	0.014089
1762726_s_at	Z1862	Z1862	hypothetical protein	10.72	10.92	10.71	10.8 ± 0.1	12.44	12.07	12.16	12.2 ± 0.1	0.368567	0.000994
1765369_s_at	Z2872	Z2872	orf, hypothetical protein	12.4	12.08	12.8	12.4 ± 0.2	13.99	13.86	13.75	13.9 ± 0.1	0.368567	0.013726
1768562_s_at	metF	Z5496	5,10-methylenetetrahydrofolate reductase	9.28	9.27	9.61	9.4 ± 0.1	10.12	11.05	11.29	10.8 ± 0.4	0.368567	0.045781
1764016_s_at	parE	Z4387	DNA topoisomerase IV subunit B	9.64	9.81	10.16	9.9 ± 0.2	11.15	11.37	11.42	11.3 ± 0.1	0.368567	0.003183
1766892_s_at	rcsA	Z3041	positive regulator for ctr capsule biosynthesis, positive transcription factor	4.65	4.58	4.97	4.7 ± 0.1	6.17	6.17	6.17	6.2 ± 0.0	0.368567	0.006694
1759224_s_at	wcaE	Z3219	putative colanic acid biosynthesis glycosyl transferase	2.16	2.16	2.9	2.4 ± 0.3	3.72	3.96	3.87	3.9 ± 0.1	0.368567	0.021562
1765857_s_at	Z2659	Z2659	putative membrane protein	6.22	5.95	6.48	6.2 ± 0.2	8.08	7.35	7.58	7.7 ± 0.2	0.366021	0.007393
1763453_s_at	hemN	Z5403	O2-independent coproporphyrinogen III oxidase	11.05	10.75	11.25	11.0 ± 0.2	12.45	12.2	12.75	12.5 ± 0.2	0.366021	0.002629
1768638_s_at	yidC	Z5197	60 KD inner-membrane protein	11.9	11.86	12.81	12.2 ± 0.3	13.71	13.75	13.46	13.6 ± 0.1	0.366021	0.03369
1765390_s_at	Z1984	Z1984	orf, hypothetical protein	8.35	8.37	8.04	8.3 ± 0.1	9.53	9.73	9.9	9.7 ± 0.1	0.363493	0.000645
1766366_s_at	asnC	Z5244	regulator for asnA, asnC and gidA	6.35	6.5	6.37	6.4 ± 0.1	7.58	8.35	7.65	7.9 ± 0.3	0.363493	0.023724
1767694_s_at	lipA	Z0773	lipoate synthesis, sulfur insertion?	12.55	12.29	12.71	12.5 ± 0.1	14.04	13.77	14.14	14.0 ± 0.1	0.363493	0.000982
1768966_s_at	vsr	Z3053	DNA mismatch endonuclease, patch repair protein	4.97	4.71	5.81	5.2 ± 0.3	7.33	6.18	6.35	6.6 ± 0.4	0.363493	0.040868
1765163_s_at	hemA	Z1981	glutamyl-tRNA reductase	10.5	10.26	10.58	10.4 ± 0.1	12.16	11.83	11.77	11.9 ± 0.1	0.360982	0.000832
1764457_s_at	murA	Z4552	first step in murein biosynthesis;UDP-N-glucosamine 1-carboxyvinyltransferase	11.01	11.17	11.8	11.3 ± 0.2	12.94	12.73	12.71	12.8 ± 0.1	0.360982	0.019033
1759748_s_at	tolQ	Z0905	inner membrane protein, membrane-spanning, maintains integrity of cell envelope; tolerance to group A colicins	10.82	10.86	11.33	11.0 ± 0.2	12.76	12.29	12.38	12.5 ± 0.1	0.360982	0.002574
1759182_s_at	yhcN	Z4597	orf, hypothetical protein	11.86	11.59	11.87	11.8 ± 0.1	13.45	13.02	13.25	13.2 ± 0.1	0.360982	0.000976
1761897_s_at	Z4854	Z4854	putative acyl carrier protein	8.27	8.56	9.28	8.7 ± 0.3	10.26	10.27	10.01	10.2 ± 0.1	0.358489	0.031547
1764788_s_at	pitA	Z4893	low-affinity phosphate transport	12	12.06	11.99	12.0 ± 0.0	13.48	13.55	13.45	13.5 ± 0.0	0.358489	5e-06
1763746_s_at	ureA	Z1143	putative urease structural subunit A (gamma)	10.47	10.71	11.41	10.9 ± 0.3	12.66	12.07	12.29	12.3 ± 0.2	0.358489	0.016723
1761036_s_at	yheT	Z4714	orf, hypothetical protein	8.77	8.58	9.43	8.9 ± 0.3	10.89	9.92	10.4	10.4 ± 0.3	0.358489	0.018287
1765200_s_at	perM	Z3755	putative permease	9.62	9.53	9.52	9.6 ± 0.0	10.35	11.41	11.39	11.1 ± 0.4	0.356013	0.04981
1760161_s_at	yaiD	Z0492	orf, hypothetical protein	11.57	11.45	11.83	11.6 ± 0.1	13.03	13.17	13.11	13.1 ± 0.0	0.356013	0.002572
1766603_s_at	Z1347	Z1347	unknown protein encoded by cryptic prophage CP-933M	9.99	10.07	9.99	10.0 ± 0.0	11.15	11.6	11.79	11.5 ± 0.2	0.353553	0.014106
1761530_s_at	Z2379	Z2379	unknown protein encoded within prophage CP-933R	7.05	6.69	7.35	7.0 ± 0.2	8.18	8.64	8.76	8.5 ± 0.2	0.353553	0.004581
1766006_s_at	folD	Z0684	5,10-methylene-tetrahydrofolate dehydrogenase	10.64	10.41	11.04	10.7 ± 0.2	12.11	12.4	12.07	12.2 ± 0.1	0.353553	0.0051
1763142_s_at	hemB	Z0468	5-aminolevulinate dehydratase	10.62	10.54	10.74	10.6 ± 0.1	11.99	12.26	12.14	12.1 ± 0.1	0.353553	0.000168
1764054_s_at	Z2632	Z2632	orf, hypothetical protein	8.31	8.05	7.44	7.9 ± 0.3	8.98	10.09	9.29	9.5 ± 0.3	0.348686	0.02437
1764162_s_at	Z0202	Z0202	orf; Unknown function	7.75	7.54	7.15	7.5 ± 0.2	8.99	9.06	8.95	9.0 ± 0.0	0.348686	0.011098
1768389_s_at	Z2101	Z2101	putative endonuclease encoded within prophage CP-933O	3.73	3.82	3.7	3.8 ± 0.0	5.59	4.68	5.53	5.3 ± 0.3	0.348686	0.033506
1765381_s_at	Z2103	Z2103	unknown protein encoded within prophage CP-933O	10.64	10.54	10.34	10.5 ± 0.1	11.81	12.11	12.17	12.0 ± 0.1	0.348686	0.00055
1765276_s_at	Z2385	Z2385	unknown protein encoded within prophage CP-933R	2.51	2.52	2.41	2.5 ± 0.0	3.97	3.98	4.05	4.0 ± 0.0	0.348686	8e-06
1767710_s_at	dnaE	Z0196	DNA polymerase III, alpha subunit	9.86	10.06	10.24	10.1 ± 0.1	11.5	11.75	11.46	11.6 ± 0.1	0.348686	0.000558
1760617_s_at	Z5406	Z5406	Glutamine synthetase	12.6	12.21	12.97	12.6 ± 0.2	14.23	13.91	14.23	14.1 ± 0.1	0.346277	0.008987
1763327_s_at	Z5039	Z5039	putative 2,3-bisphosphoglycerate-independent phosphoglycerate mutase	10.41	10.87	10	10.4 ± 0.3	12.19	11.66	12.02	12.0 ± 0.2	0.346277	0.010428
1762201_s_at	Z3857	Z3857	putative enzyme	7.09	7.31	7.79	7.4 ± 0.2	9.12	8.88	8.79	8.9 ± 0.1	0.346277	0.007937
1763188_s_at	ribA	Z2531	GTP cyclohydrolase II	10.4	10.16	11.02	10.5 ± 0.3	12	12.16	12.01	12.1 ± 0.1	0.346277	0.022943
1766338_s_at	Z5361	Z5361	Mg-dependent DNase	9.49	9.29	10.27	9.7 ± 0.3	11.68	10.65	11.33	11.2 ± 0.3	0.343885	0.022333
1763900_s_at	Z3799	Z3799	putative ATP synthase beta subunit	10.51	10.73	10.95	10.7 ± 0.1	12.36	12.21	12.25	12.3 ± 0.0	0.343885	0.003221
1766638_s_at	ybeA	Z0782	orf, hypothetical protein	10.31	10.07	11	10.5 ± 0.3	12.56	11.71	11.73	12.0 ± 0.3	0.343885	0.017691
1763472_s_at	yccY	Z1399	putative phosphatase	12.1	12.24	12.89	12.4 ± 0.2	14.03	14.06	13.77	14.0 ± 0.1	0.343885	0.014474
1764604_at	yfcB	Z3593	Hypothetical adenine-specific methylase yfcB	3.62	3.43	4.09	3.7 ± 0.2	5.08	5.06	5.63	5.3 ± 0.2	0.343885	0.00493
1767021_s_at	Z1074	Z1074	putative transport protein	6.79	6.84	6.96	6.9 ± 0.1	8.97	8.08	8.19	8.4 ± 0.3	0.34151	0.028106
1761642_s_at	prmA	Z4619	methylase for 50S ribosomal subunit protein L11	9.96	9.84	10.25	10.0 ± 0.1	11.3	11.98	11.41	11.6 ± 0.2	0.34151	0.006396
1761210_s_at	tdk	Z2015	thymidine kinase	10.03	10.72	10.27	10.3 ± 0.2	11.6	12.38	11.71	11.9 ± 0.2	0.34151	0.008704
1761971_s_at	yiaD	Z4977	putative outer membrane protein	10.53	10.56	10.87	10.7 ± 0.1	11.79	12.38	12.44	12.2 ± 0.2	0.34151	0.006943
1768533_s_at	hscA	Z3793	DnaK-homologue chaperone Hsc66	8.96	9.43	9.59	9.3 ± 0.2	11.41	10.56	10.7	10.9 ± 0.3	0.339151	0.010978
1760510_s_at	proS	Z0206	proline tRNA synthetase	11.71	11.64	12.14	11.8 ± 0.2	13.43	13.34	13.4	13.4 ± 0.0	0.339151	0.008647
1766718_s_at	yccZ	Z1400	putative function in exopolysaccharide production	11.39	11.55	12.34	11.8 ± 0.3	13.35	13.39	13.22	13.3 ± 0.1	0.339151	0.030088
1761139_s_at	yfaE	Z3492	orf, hypothetical protein	9.01	8.96	9.07	9.0 ± 0.0	10.54	10.92	10.26	10.6 ± 0.2	0.339151	0.013148
1766075_s_at	grxA	Z1076	glutaredoxin1 redox coenzyme for glutathione-dependent ribonucleotide reductase	10.09	9.62	8.69	9.5 ± 0.4	10.29	11.48	11.36	11.0 ± 0.4	0.336808	0.048622
1759988_s_at	alr	Z5651	alanine racemase 1	8.1	7.77	9.04	8.3 ± 0.4	10.16	9.36	10.14	9.9 ± 0.3	0.334482	0.031874
1761497_s_at	caiD	Z0042	carnitine racemase	5.38	4.98	5.4	5.3 ± 0.1	7.21	6.28	7.01	6.8 ± 0.3	0.334482	0.015835
1763444_s_at	ycfV	Z1758	putative ATP-binding component of a transport system	7.81	8.14	8.64	8.2 ± 0.2	9.83	9.95	9.59	9.8 ± 0.1	0.332171	0.011322
1761441_s_at	yciL	Z2541	orf, hypothetical protein	11.19	11.11	11.07	11.1 ± 0.0	12.57	13.38	12.19	12.7 ± 0.4	0.332171	0.044681
1759109_s_at	yeiP	Z3430	putative elongation factor	10.15	10.38	10.24	10.3 ± 0.1	11.3	12.35	11.91	11.9 ± 0.3	0.332171	0.029644
1762282_s_at	yejK	Z3445	orf, hypothetical protein	10.25	10.18	10.98	10.5 ± 0.3	11.85	12.23	12.1	12.1 ± 0.1	0.332171	0.013718
1762130_s_at	prsA	Z1978	phosphoribosylpyrophosphate synthetase	12.62	12.68	13.34	12.9 ± 0.2	14.59	14.41	14.42	14.5 ± 0.1	0.329877	0.015744
1763243_s_at	ybfE	Z0834	orf, hypothetical protein	10.21	10.17	9.97	10.1 ± 0.1	11.51	12.13	11.56	11.7 ± 0.2	0.327598	0.0082
1760701_s_at	yciB	Z2032	hypothetical protein	10.51	10.55	11.02	10.7 ± 0.2	12.22	12.4	12.3	12.3 ± 0.1	0.327598	0.00578
1766677_s_at	Z4130	Z4130	membrane-bound lytic murein transglycosylase A	6.85	6.12	6.12	6.4 ± 0.2	8.12	7.94	7.89	8.0 ± 0.1	0.325335	0.015904
1759461_s_at	glnQ	Z1031	ATP-binding component of glutamine high-affinity transport system	8.75	9	10.02	9.3 ± 0.4	11.47	10.31	10.85	10.9 ± 0.3	0.325335	0.035484
1768547_s_at	yjjT	Z5972	hypothetical protein	10.03	10.52	9.68	10.1 ± 0.2	11.59	11.86	11.64	11.7 ± 0.1	0.325335	0.014254
1767331_s_at	Z5563	Z5563	heat shock protein C	4.27	5.25	5.09	4.9 ± 0.3	7	6.6	5.91	6.5 ± 0.3	0.323088	0.020527
1763790_s_at	lepA	Z3851	GTP-binding elongation factor, may be inner membrane protein	11.11	11.51	11.95	11.5 ± 0.2	13.17	13.11	13.18	13.2 ± 0.0	0.323088	0.020384
1766747_s_at	potC	Z1763	spermidineputrescine transport system permease	11.75	11.32	12.16	11.7 ± 0.2	13.4	13.31	13.41	13.4 ± 0.0	0.323088	0.020034
1759242_s_at	lipB	Z0775	protein of lipoate biosynthesis	10.15	10.08	10.58	10.3 ± 0.2	12.33	11.55	11.85	11.9 ± 0.2	0.320856	0.005687
1766550_s_at	pta	Z3559	phosphotransacetylase	12.5	12.64	13.38	12.8 ± 0.3	14.81	14.02	14.62	14.5 ± 0.2	0.320856	0.010912
1766608_s_at	sbcC	Z0495	ATP-dependent dsDNA exonuclease	8.53	8.7	9.55	8.9 ± 0.3	10.83	9.92	10.96	10.6 ± 0.3	0.320856	0.022806
1766489_s_at	ybfA	Z0846	orf, hypothetical protein	9.55	9.97	9.45	9.7 ± 0.2	10.68	11.61	11.58	11.3 ± 0.3	0.320856	0.017771
1764702_s_at	yhdG	Z4620	putative dehydrogenase	13.14	13.18	13.56	13.3 ± 0.1	14.89	15.06	14.86	14.9 ± 0.1	0.320856	0.001817
1763286_s_at	Z3224	Z3224	orf, hypothetical protein	2.17	2.19	2.77	2.4 ± 0.2	3.89	3.9	4.3	4.0 ± 0.1	0.31864	0.00362
1760938_s_at	marA	Z2170	multiple antibiotic resistance; transcriptional activator of defense systems	11.45	11.62	11.48	11.5 ± 0.1	12.66	13.39	13.45	13.2 ± 0.3	0.31864	0.019372
1763527_s_at	recQ	Z5343	ATP-dependent DNA helicase	8.22	8.26	9.01	8.5 ± 0.3	10.25	10.08	10.11	10.2 ± 0.1	0.31864	0.019901
1765561_s_at	rplI	Z5812	50S ribosomal subunit protein L9	12.65	12.64	13.32	12.9 ± 0.2	14.34	14.74	14.48	14.5 ± 0.1	0.31864	0.007101
1764791_s_at	ytfL	Z5829	putative transport protein	8.74	8.89	9.68	9.1 ± 0.3	10.87	10.93	10.44	10.8 ± 0.2	0.31864	0.015295
1767002_s_at	Z0932	Z0932	orf, hypothetical protein	9.24	8.56	9.37	9.1 ± 0.3	10.66	10.8	10.69	10.7 ± 0.0	0.316439	0.020069
1760534_s_at	Z5297	Z5297	UDP-N-acetyl glucosamine -2-epimerase; synthesis of enterobacterial common antigen (ECA)	9.89	10.11	10.42	10.1 ± 0.2	11.93	11.59	11.86	11.8 ± 0.1	0.316439	0.001454
1767765_s_at	truA	Z3580	pseudouridylate synthase I	9.14	9.61	9.91	9.6 ± 0.2	11.49	11.16	11	11.2 ± 0.1	0.316439	0.005922
1761338_s_at	Z1878	Z1878	putative Bor protein of prophage CP-933X	12.76	12.89	13.39	13.0 ± 0.2	14.58	14.83	14.72	14.7 ± 0.1	0.309927	0.006314
1759656_s_at	rfaH	Z5362	transcriptional activator affecting biosynthesis of lipopolysaccharide core, F pilin, and haemolysin	8.5	8.34	8.43	8.4 ± 0.1	10.12	10.22	10.03	10.1 ± 0.1	0.307786	2e-05
1767600_s_at	tolR	Z0906	putative inner membrane protein, involved in the tonB-independent uptake of group A colicins	10.46	10.66	11.34	10.8 ± 0.3	12.9	12.22	12.43	12.5 ± 0.2	0.307786	0.008367
1760073_s_at	Z2144	Z2144	putative tail component of prophage CP-933O	5.45	6.27	5.85	5.9 ± 0.2	7.33	7.34	8.02	7.6 ± 0.2	0.30566	0.006658
1764814_s_at	speE	Z0131	spermidine synthase = putrescine aminopropyltransferase	12.79	12.85	13.42	13.0 ± 0.2	14.7	14.69	14.79	14.7 ± 0.0	0.30566	0.01207
1762857_s_at	lysP	Z3413	lysine-specific permease	8.69	8.85	9.34	9.0 ± 0.2	10.55	10.81	10.67	10.7 ± 0.1	0.303549	0.006152
1762749_s_at	ybcJ	Z0683	orf, hypothetical protein	6.39	5.36	6.41	6.1 ± 0.4	7.63	8.06	7.64	7.8 ± 0.1	0.303549	0.024969
1767503_s_at	Z5407	Z5407	putative GTP-binding factor	12.62	12.2	13.22	12.7 ± 0.3	14.57	14.32	14.37	14.4 ± 0.1	0.29937	0.022057
1763419_s_at	yadN	Z0152	putative fimbrial protein	3.34	3.38	2.92	3.2 ± 0.2	4.14	5.54	5.18	5.0 ± 0.4	0.29937	0.041295
1765016_s_at	Z1044	Z1044	orf, hypothetical protein	9.42	9.07	9.29	9.3 ± 0.1	11.72	10.37	10.94	11.0 ± 0.4	0.297302	0.039906
1765985_s_at	moeA	Z1050	molybdopterin biosynthesis	8.74	9.31	8.73	8.9 ± 0.2	10.46	10.61	10.96	10.7 ± 0.2	0.297302	0.002414
1765659_s_at	pyrG	Z4095	CTP synthetase	12.64	12.84	13.26	12.9 ± 0.2	14.71	14.56	14.72	14.7 ± 0.1	0.297302	0.007172
1765273_s_at	rnhB	Z0195	RNAse HII, degrades RNA of DNA-RNA hybrids	9.21	8.85	9.89	9.3 ± 0.3	11.33	10.95	10.91	11.1 ± 0.1	0.297302	0.016674
1767666_s_at	yfgB	Z3780	orf, hypothetical protein	9.71	9.7	10.5	10.0 ± 0.3	11.58	12.2	11.38	11.7 ± 0.3	0.297302	0.008558
1765234_s_at	ackA	Z3558	acetate kinase	12.7	12.74	13.54	13.0 ± 0.3	15.14	14.29	14.82	14.8 ± 0.3	0.295248	0.009249
1762548_s_at	apt	Z0586	adenine phosphoribosyltransferase	10.37	10.6	11.25	10.7 ± 0.3	12.42	13.25	11.82	12.5 ± 0.4	0.295248	0.030668
1768395_s_at	hcaT	Z3807	MFS (major facilitator superfamily) transporter	7.1	6.63	6.6	6.8 ± 0.2	8.21	8.79	8.62	8.5 ± 0.2	0.295248	0.001726
1765569_s_at	Z3585	Z3585	putative transport protein	1.92	1.92	2.04	2.0 ± 0.0	4.05	4.06	3.08	3.7 ± 0.3	0.293209	0.030625
1769101_s_at	pspA	Z2482	phage shock protein, inner membrane protein	11.16	11.1	10.41	10.9 ± 0.2	12.11	12.59	13.29	12.7 ± 0.3	0.293209	0.017035
1766774_s_at	yhgN	Z4798	orf, hypothetical protein	8.47	8.34	7.78	8.2 ± 0.2	9.19	10.71	10	10.0 ± 0.4	0.293209	0.03841
1761707_s_at	gidA	Z5241	glucose-inhibited division; chromosome replication?	10.19	10.09	10.16	10.2 ± 0.0	11.76	12.16	11.84	11.9 ± 0.1	0.291183	0.00301
1765736_s_at	pth	Z1975	peptidyl-tRNA hydrolase	11.04	11.01	11.39	11.2 ± 0.1	12.89	12.88	13	12.9 ± 0.0	0.291183	0.002229
1767755_s_at	yegH	Z3229	putative transport protein	8.55	8.51	9.53	8.9 ± 0.3	11	10.11	10.84	10.7 ± 0.3	0.291183	0.015533
1762424_s_at	dacA	Z0777	D-alanyl-D-alanine carboxypeptidase, fraction A; penicillin-binding protein 5	10.85	10.94	11.52	11.1 ± 0.2	12.98	12.92	12.78	12.9 ± 0.1	0.289172	0.008971
1763893_s_at	Z5049	Z5049	putative LPS biosynthesis enzyme	11.37	11.42	12.35	11.7 ± 0.3	13.98	12.96	13.61	13.5 ± 0.3	0.287175	0.014744
1759960_s_at	rep	Z5288	rep helicase, a single-stranded DNA dependent ATPase	9.02	9.11	8.12	8.8 ± 0.3	9.93	11.05	10.67	10.6 ± 0.3	0.287175	0.016966
1759701_s_at	uup	Z1299	putative ATP-binding component of a transport system	9.9	9.86	11.13	10.3 ± 0.4	12.23	11.99	12.07	12.1 ± 0.1	0.287175	0.046055
1765792_s_at	wcaG	Z3216	putative nucleotide di-P-sugar epimerase or dehydratase	2.29	2.44	3.64	2.8 ± 0.4	4.18	4.89	4.7	4.6 ± 0.2	0.287175	0.033711
1760326_s_at	yhbZ	Z4545	putative GTP-binding factor	10.28	10.07	10.47	10.3 ± 0.1	11.89	12.41	11.9	12.1 ± 0.2	0.287175	0.001789
1763338_s_at	Z0955	Z0955	unknown protein encoded by prophage CP-933K	9.23	9.78	10.08	9.7 ± 0.3	11.54	11.42	11.56	11.5 ± 0.0	0.285191	0.015602
1761081_s_at	cysS	Z0681	cysteine tRNA synthetase	10.86	10.88	11.64	11.1 ± 0.3	13.04	12.85	12.93	12.9 ± 0.1	0.285191	0.015787
1762633_s_at	phoR	Z0498	positive and negative sensor protein for pho regulon	5.91	5.41	5.6	5.6 ± 0.2	6.7	8.03	7.64	7.5 ± 0.4	0.283221	0.032004
1769152_s_at	emrA	Z3986	multidrug resistance secretion protein	9.3	9.16	9.5	9.3 ± 0.1	11.88	10.65	10.94	11.2 ± 0.4	0.281265	0.031632
1768183_s_at	Z2871	Z2871	orf, hypothetical protein	10.2	10.02	10.65	10.3 ± 0.2	12.27	12.26	11.9	12.2 ± 0.1	0.277392	0.002175
1766343_s_at	Z4441	Z4441	Hypothetical protein ygjT	2.33	2.18	2.45	2.3 ± 0.1	4.09	4.96	3.5	4.2 ± 0.4	0.275476	0.043423
1766520_s_at	Z1160	Z1160	unknown in ISEc8	3.53	3.7	3.75	3.7 ± 0.1	4.8	5.99	5.76	5.5 ± 0.4	0.275476	0.033072
1769213_s_at	folC	Z3577	dihydrofolate:folylpolyglutamate synthetase; dihydrofolate synthetase	10.72	10.67	11.7	11.0 ± 0.3	13.14	12.4	13.14	12.9 ± 0.3	0.275476	0.013618
1765689_s_at	prfC	Z5976	peptide chain release factor RF-3	10.9	11	11.02	11.0 ± 0.0	12.79	13.04	12.67	12.8 ± 0.1	0.275476	0.001409
1767071_s_at	yciC	Z2033	orf, hypothetical protein	9.9	9.8	10.38	10.0 ± 0.2	11.78	11.99	11.87	11.9 ± 0.1	0.275476	0.004753
1766069_s_at	deaD	Z4523	inducible ATP-independent RNA helicase	11.71	11.03	11.67	11.5 ± 0.2	13.47	13.52	13.02	13.3 ± 0.2	0.273573	0.00343
1768530_s_at	msbA	Z1260	ATP-binding transport protein; multicopy suppressor of htrB	9.88	9.81	10.97	10.2 ± 0.4	12.31	12.01	11.97	12.1 ± 0.1	0.273573	0.02991
1761502_s_at	mltE	Z1956	murein transglycosylase E	9.17	9.39	9.39	9.3 ± 0.1	10.76	11.46	11.37	11.2 ± 0.2	0.271684	0.007722
1763488_s_at	pdxY	Z2648	pyridoxal kinase 2 pyridoxine kinase	9.46	9.63	10.6	9.9 ± 0.4	11.74	11.61	11.98	11.8 ± 0.1	0.271684	0.025723
1764481_s_at	yecT	Z2930	orf, hypothetical protein	2.83	2.19	3.14	2.7 ± 0.3	5.23	4.45	4.11	4.6 ± 0.3	0.271684	0.013031
1764432_s_at	ybjG	Z1068	orf, hypothetical protein	10.36	10.42	10.1	10.3 ± 0.1	11.82	12.51	12.24	12.2 ± 0.2	0.269807	0.003837
1767536_s_at	Z1163	Z1163	unknown in ISEc8	6.94	7.09	8.35	7.5 ± 0.5	10.19	8.77	9.12	9.4 ± 0.4	0.267943	0.037509
1765834_s_at	cydD	Z1231	ATP-binding component of cytochrome-related transport, Zn sensitive	6.96	7.41	7.49	7.3 ± 0.2	8.89	9.04	9.62	9.2 ± 0.2	0.267943	0.003183
1759599_s_at	potA	Z1831	ATP-binding component of spermidineputrescine transport	9.75	9.84	10.66	10.1 ± 0.3	12.5	12.03	11.45	12.0 ± 0.3	0.266093	0.010493
1768314_s_at	btuC	Z2740	vitamin B12 transport permease protein	7.49	7.19	7.86	7.5 ± 0.2	9.16	9.45	9.68	9.4 ± 0.2	0.264255	0.001759
1760213_s_at	dinG	Z1020	probably ATP-dependent helicase	3.46	3.13	3.96	3.5 ± 0.2	5.87	4.45	6	5.4 ± 0.5	0.264255	0.042276
1759643_s_at	Z4048	Z4048	putative regulator	8.11	8.35	8.8	8.4 ± 0.2	10.19	10.51	10.36	10.4 ± 0.1	0.262429	0.003993
1767751_s_at	ybiS	Z1041	orf, hypothetical protein	10.9	11	10.26	10.7 ± 0.2	12.5	13.03	12.46	12.7 ± 0.2	0.260616	0.003269
1760380_s_at	tatC	Z5360	hypothetical protein	9.39	9.62	10.8	9.9 ± 0.4	12.61	11.47	11.57	11.9 ± 0.4	0.258816	0.027696
1768552_s_at	ybeB	Z0783	orf, hypothetical protein	10.5	10.79	11.15	10.8 ± 0.2	13.2	12.59	12.51	12.8 ± 0.2	0.258816	0.002592
1762205_s_at	purC	Z3735	phosphoribosylaminoimidazole-succinocarboxamide synthetase = SAICAR synthetase	10.18	10.09	10.49	10.3 ± 0.1	12.07	12.38	12.19	12.2 ± 0.1	0.257028	0.000361
1763259_s_at	tgt	Z0505	tRNA-guanine transglycosylase	11.29	11.44	12.01	11.6 ± 0.2	13.45	13.8	13.36	13.5 ± 0.1	0.257028	0.003211
1763404_s_at	ycfJ	Z1749	orf, hypothetical protein	6.7	6.99	5.76	6.5 ± 0.4	8.97	7.82	8.53	8.4 ± 0.3	0.257028	0.017523
1765136_s_at	yhbY	Z4542	orf, hypothetical protein	11.71	11.82	13.04	12.2 ± 0.4	14.28	14.2	13.97	14.2 ± 0.1	0.255253	0.038843
1760215_s_at	yidA	Z5188	orf, hypothetical protein	9.34	9.56	10.49	9.8 ± 0.4	12.39	11.22	11.7	11.8 ± 0.3	0.255253	0.01576
1764648_s_at	Z2510	Z2510	putative transcriptional repressor	5.03	5.6	4.34	5.0 ± 0.4	6.6	7.29	7.02	7.0 ± 0.2	0.25349	0.016082
1766746_s_at	Z2658	Z2658	orf, hypothetical protein	8.06	7.7	8.03	7.9 ± 0.1	9.89	9.97	9.9	9.9 ± 0.0	0.251739	0.002195
1766780_s_at	mdoH	Z1684	membrane glycosyltransferase; synthesis of membrane-derived oligosaccharide (MDO)	9.79	10	11.13	10.3 ± 0.4	12.73	11.76	12.4	12.3 ± 0.3	0.251739	0.021319
1762158_s_at	proY	Z0500	proline permease transport protein	7.7	7.7	8.74	8.0 ± 0.4	10.32	10.16	9.62	10.0 ± 0.2	0.251739	0.013066
1769153_s_at	Z5079	Z5079	hypothetical protein	4.48	4.71	5.34	4.8 ± 0.3	7.3	6.29	6.93	6.8 ± 0.3	0.25	0.007348
1767164_s_at	aroH	Z2733	3-deoxy-D-arabinoheptulosonate-7-phosphate synthase	8.75	8.11	8.93	8.6 ± 0.3	11.15	9.87	10.76	10.6 ± 0.4	0.25	0.016185
1764062_s_at	hslJ	Z2330	heat shock protein hslJ	9.84	9.51	9.65	9.7 ± 0.1	12.41	11.09	11.5	11.7 ± 0.4	0.25	0.030066
1762792_s_at	yleA	Z0810	orf, hypothetical protein	10.67	10.73	10.75	10.7 ± 0.0	12.61	12.8	12.73	12.7 ± 0.1	0.25	0.000182
1760270_s_at	napD	Z3464	orf, hypothetical protein	6.1	6.7	6.72	6.5 ± 0.2	8.36	8.25	8.95	8.5 ± 0.2	0.248273	0.002559
1766652_s_at	Z2634	Z2634	hypothetical protein	8.67	8.75	9.45	9.0 ± 0.3	10.86	11.25	10.84	11.0 ± 0.1	0.246558	0.005369
1765622_s_at	Z2679	Z2679	putative transport protein	5.29	5.33	5.28	5.3 ± 0.0	7.35	7.3	7.33	7.3 ± 0.0	0.246558	0
1767289_s_at	Z0067	Z0067	probable ATP-dependent RNA helicase	8.93	9.45	8.13	8.8 ± 0.4	10.37	11.8	10.39	10.9 ± 0.5	0.246558	0.031307
1761114_s_at	cspA	Z4981	cold shock protein 7.4, transcriptional activator of hns	9.84	9.4	10.74	10.0 ± 0.4	12.96	11.36	11.76	12.0 ± 0.5	0.244855	0.032986
1766562_s_at	ygdL	Z4129	putative enzyme	8.22	8.3	7.96	8.2 ± 0.1	9.46	11.12	9.99	10.2 ± 0.5	0.244855	0.048416
1763772_s_at	cspG	Z1406	homolog of Salmonella cold shock protein	5.16	4.52	4.98	4.9 ± 0.2	7.74	6.85	6.2	6.9 ± 0.5	0.243164	0.0297
1763055_s_at	cvpA	Z3575	membrane protein required for colicin V production	11.1	11.07	11.25	11.1 ± 0.1	12.91	13.44	13.19	13.2 ± 0.2	0.243164	0.002427
1765014_s_at	yabJ	Z0075	putative ATP-binding component of a transport system	3.5	3.36	3.98	3.6 ± 0.2	5.19	6.02	5.75	5.7 ± 0.3	0.243164	0.003458
1768345_s_at	ybgE	Z0903	orf, hypothetical protein	10.12	10.18	10.61	10.3 ± 0.2	13.14	11.38	12.54	12.4 ± 0.5	0.241484	0.048458
1762675_s_at	Z5057	Z5057	3-deoxy-D-manno-octulosonic-acid transferase	8.73	8.32	9.52	8.9 ± 0.4	11.29	10.55	10.91	10.9 ± 0.2	0.239816	0.012352
1760832_s_at	glpT	Z3498	sn-glycerol-3-phosphate permease	8.58	8.38	8.43	8.5 ± 0.1	9.65	10.99	10.93	10.5 ± 0.4	0.239816	0.039838
1763543_s_at	marR	Z2171	multiple antibiotic resistance protein; repressor of mar operon	9.24	8.68	8.26	8.7 ± 0.3	9.89	11.1	11.36	10.8 ± 0.5	0.239816	0.025276
1764306_s_at	rnpA	Z5195	RNase P, protein component; protein C5	11.61	11.56	12.44	11.9 ± 0.3	14.26	13.92	13.62	13.9 ± 0.2	0.239816	0.006196
1763828_s_at	ybbF	Z0679	orf, hypothetical protein	6.29	6.45	7.48	6.7 ± 0.4	9.83	8.21	8.36	8.8 ± 0.5	0.239816	0.036716
1765395_s_at	ycfC	Z1861	orf, hypothetical protein	9.39	10.22	10.08	9.9 ± 0.3	12.01	11.92	11.95	12.0 ± 0.0	0.239816	0.014344
1767520_s_at	Z3722	Z3722	orf, hypothetical protein	5.47	5.74	6.58	5.9 ± 0.3	8.36	7.62	8.02	8.0 ± 0.2	0.238159	0.010001
1761714_s_at	Z1326	Z1326	putative inhibitor of cell division encoded by cryptic prophage CP-933M	3.67	3.66	2.78	3.4 ± 0.3	5	6.07	5.32	5.5 ± 0.3	0.234881	0.008614
1767618_s_at	prfA	Z1982	peptide chain release factor RF-1	9.51	9.61	10.22	9.8 ± 0.2	12.32	11.63	11.67	11.9 ± 0.2	0.234881	0.002695
1763406_s_at	yneH	Z2179	putative glutaminase	7.09	6.92	8.07	7.4 ± 0.4	10.31	9.04	9.02	9.5 ± 0.4	0.234881	0.021153
1760038_s_at	Z3676	Z3676	orf; Unknown function	5.13	4.9	6.02	5.4 ± 0.3	7	7.92	7.44	7.5 ± 0.3	0.233258	0.009781
1764141_s_at	mreC	Z4609	rod shape-determining protein	8.98	9.24	10.74	9.7 ± 0.6	12.48	11.07	11.7	11.8 ± 0.4	0.233258	0.0418
1766924_s_at	yeiH	Z3415	orf, hypothetical protein	7.69	7.76	8.19	7.9 ± 0.2	9.62	9.88	10.44	10.0 ± 0.2	0.233258	0.003376
1760186_s_at	ybiT	Z1042	putative ATP-binding component of a transport system	9.17	9.13	10.8	9.7 ± 0.6	11.84	12.19	11.39	11.8 ± 0.2	0.231647	0.046083
1761768_s_at	Z1319	Z1319	putative oxidoreductase	10.67	10.63	11.32	10.9 ± 0.2	12.95	13.01	13.03	13.0 ± 0.0	0.230047	0.010151
1768746_s_at	abc	Z0211	D- and L-methionine transport protein (ABC superfamily, atp_bind)	9.42	9.09	9.74	9.4 ± 0.2	10.9	11.92	11.8	11.5 ± 0.3	0.230047	0.008688
1761713_s_at	gmd	Z3217	GDP-D-mannose dehydratase	4.87	5.9	6.21	5.7 ± 0.4	7.47	7.69	8.17	7.8 ± 0.2	0.230047	0.019192
1764921_s_at	upp	Z3761	uracil phosphoribosyltransferase	12.72	13.02	13.36	13.0 ± 0.2	15.28	14.82	15.36	15.2 ± 0.2	0.228458	0.001119
1762529_s_at	yhbQ	Z4516	orf, hypothetical protein	7.27	7	6.83	7.0 ± 0.1	8.78	9.4	9.31	9.2 ± 0.2	0.228458	0.001407
1765060_s_at	Z5068	Z5068	RNase PH	10.98	10.82	11.06	11.0 ± 0.1	13.16	12.98	13.14	13.1 ± 0.1	0.22688	3e-05
1768043_s_at	purN	Z3763	phosphoribosylglycinamide formyltransferase 1	9.29	8.97	9.72	9.3 ± 0.2	11.71	11.45	11.25	11.5 ± 0.1	0.22688	0.002359
1768154_s_at	yeeW	Z3166	orf, hypothetical protein	3.79	3.94	4.27	4.0 ± 0.1	5.19	6.87	6.36	6.1 ± 0.5	0.22688	0.041403
1762198_s_at	purF	Z3574	amidophosphoribosyltransferase = PRPP amidotransferase	8.85	9.41	9.07	9.1 ± 0.2	11.33	11.44	11.01	11.3 ± 0.1	0.225313	0.000636
1768690_s_at	queA	Z0504	synthesis of queuine in tRNA; probably S-adenosylmethionine:tRNA ribosyltransferase-isomerase	9.09	9.18	9.76	9.3 ± 0.2	11.61	11.88	10.98	11.5 ± 0.3	0.225313	0.003832
1761166_s_at	Z1503	Z1503	unknown protein encoded by bacteriophage BP-933W	8.38	8.54	7.09	8.0 ± 0.5	9.17	10.57	10.77	10.2 ± 0.5	0.223756	0.034097
1766686_s_at	dinF	Z5643	DNA-damage-inducible protein F	6.2	5.75	6.81	6.3 ± 0.3	8.51	8.11	8.66	8.4 ± 0.2	0.222211	0.008095
1764237_s_at	ybhC	Z0943	putative pectinesterase	9.17	9.42	10.34	9.6 ± 0.4	11.73	12	11.7	11.8 ± 0.1	0.222211	0.020036
1763809_s_at	Z1325	Z1325	unknown protein encoded by cryptic prophage CP-933M	4.48	4.55	3.19	4.1 ± 0.4	5.65	6.6	6.51	6.3 ± 0.3	0.220676	0.019543
1767410_s_at	fldA	Z0832	Flavodoxin 1	9.58	9.4	9.72	9.6 ± 0.1	11.36	12.43	11.47	11.8 ± 0.3	0.219151	0.017421
1768221_s_at	metK	Z4287	methionine adenosyltransferase 1 (AdoMet synthetase); methyl and propylamine donor, corepressor of met genes	10.9	10.91	11.51	11.1 ± 0.2	13.31	13.48	13.17	13.3 ± 0.1	0.216134	0.002964
1769240_s_at	yccC	Z1398	orf, hypothetical protein	10.46	10.38	11.56	10.8 ± 0.4	13.18	13.04	12.8	13.0 ± 0.1	0.216134	0.021383
1761105_s_at	dedA	Z3579	DedA protein	7.99	7.7	8.78	8.2 ± 0.3	10.53	10.37	10.24	10.4 ± 0.1	0.214641	0.01556
1766967_s_at	marB	Z2169	multiple antibiotic resistance protein	8.94	9.03	9.31	9.1 ± 0.1	10.66	11.62	11.67	11.3 ± 0.3	0.214641	0.013691
1760299_s_at	pabA	Z4721	p-aminobenzoate synthetase, component II	6.64	5.5	5.81	6.0 ± 0.3	8.32	8.46	7.82	8.2 ± 0.2	0.214641	0.00907
1766016_s_at	ybcW	Z1880	orf, hypothetical protein	6.11	5.97	6.11	6.1 ± 0.0	7.43	8.77	8.66	8.3 ± 0.4	0.214641	0.034374
1765984_s_at	Z4107	Z4107	orf, hypothetical protein	6.62	7.18	6.3	6.7 ± 0.3	8.7	9.03	9.07	8.9 ± 0.1	0.213159	0.005373
1769197_s_at	mtr	Z4522	tryptophan-specific transport protein	6.87	6.84	8.26	7.3 ± 0.5	9.46	9.64	9.56	9.6 ± 0.1	0.213159	0.039751
1763947_s_at	dinI	Z1698	damage-inducible protein I	9.05	9.23	9.91	9.4 ± 0.3	11.59	11.77	11.54	11.6 ± 0.1	0.211686	0.009663
1761629_s_at	Z3679	Z3679	required for sulfate transport	8.26	7.98	7.13	7.8 ± 0.3	9.85	9.92	10.36	10.0 ± 0.2	0.210224	0.011064
1766620_s_at	ydhC	Z2685	putative transport protein	6.42	6.4	6.08	6.3 ± 0.1	9.11	7.85	8.69	8.6 ± 0.4	0.210224	0.019188
1760951_s_at	yjdB	Z5716	orf, hypothetical protein	9.58	9.58	10.55	9.9 ± 0.3	13.23	11.18	12.08	12.2 ± 0.6	0.208772	0.042128
1764993_s_at	arsR	Z4903	transcriptional repressor of chromosomal ars operon	3.82	2.93	3.79	3.5 ± 0.3	5.02	6.59	5.77	5.8 ± 0.5	0.205898	0.01841
1766363_s_at	yhbE	Z4546	orf, hypothetical protein	9.49	9.33	10.02	9.6 ± 0.2	11.66	12.38	11.67	11.9 ± 0.2	0.204476	0.001999
1763004_s_at	Z3759	Z3759	putative DNA replication factor	10.61	10.46	11.27	10.8 ± 0.3	13.8	12.08	13.37	13.1 ± 0.5	0.203063	0.030291
1764124_s_at	Z2849	Z2849	putative outer membrane protein	7.08	7.61	8.65	7.8 ± 0.5	10.12	10.39	9.74	10.1 ± 0.2	0.203063	0.024638
1767723_s_at	gidB	Z5240	glucose-inhibited division; chromosome replication?	8.72	8.4	9.45	8.9 ± 0.3	11.57	11.09	10.81	11.2 ± 0.2	0.203063	0.00527
1767920_s_at	trmA	Z5526	tRNA (uracil-5-)-methyltransferase	10.24	10.16	10.26	10.2 ± 0.0	12.88	12.02	12.66	12.5 ± 0.3	0.203063	0.011458
1767581_s_at	yciA	Z2031	orf, hypothetical protein	8.94	9.09	10.56	9.5 ± 0.5	12.06	11.73	11.69	11.8 ± 0.1	0.203063	0.041426
1759202_s_at	Z2864	Z2864	orf, hypothetical protein	6.2	5.43	5.77	5.8 ± 0.2	8.18	8.39	7.77	8.1 ± 0.2	0.20166	0.00155
1760764_s_at	Z4165	Z4165	putative transporter protein	8.66	9	9.98	9.2 ± 0.4	11.53	11.61	11.44	11.5 ± 0.1	0.20166	0.026502
1763154_s_at	udk	Z3234	uridinecytidine kinase	8.85	9.47	10.72	9.7 ± 0.6	13.14	11.13	11.7	12.0 ± 0.6	0.20166	0.046993
1760323_s_at	yedJ	Z3055	orf, hypothetical protein	7.26	5.72	7.72	6.9 ± 0.6	10.12	8.45	9.12	9.2 ± 0.5	0.198884	0.042269
1764374_s_at	sun	Z4659	hypothetical protein	9.12	8.94	10.52	9.5 ± 0.5	12.55	11.19	11.84	11.9 ± 0.4	0.19751	0.023297
1759114_s_at	yojL	Z3472	orf, hypothetical protein	2.19	2.16	3.63	2.7 ± 0.5	6.13	4.46	4.48	5.0 ± 0.6	0.194791	0.033145
1765229_s_at	yabK	Z0076	putative transport system permease protein	3.51	3.78	3.8	3.7 ± 0.1	5.53	6.45	6.22	6.1 ± 0.3	0.193446	0.008078
1767603_s_at	codA	Z0433	cytosine deaminase	10.4	10.23	10.94	10.5 ± 0.2	13.23	12.15	13.33	12.9 ± 0.4	0.192109	0.010578
1760443_s_at	yceC	Z1725	hypothetical protein	8.7	8.26	9.32	8.8 ± 0.3	11.43	11.03	10.95	11.1 ± 0.2	0.192109	0.007053
1759345_s_at	ygcM	Z4075	putative 6-pyruvoyl tetrahydrobiopterin synthase	9.06	8.81	8.97	9.0 ± 0.1	11.88	11.25	10.87	11.3 ± 0.3	0.192109	0.011282
1762925_s_at	Z5361	Z5361	Mg-dependent DNase	6.18	5.43	7.02	6.2 ± 0.5	9.37	7.48	8.95	8.6 ± 0.6	0.190782	0.033495
1759494_s_at	ycfR	Z1751	orf, hypothetical protein	10.21	9.94	10.33	10.2 ± 0.1	12.35	12.55	12.86	12.6 ± 0.2	0.186856	0.000306
1767820_s_at	dniR	Z0235	transcriptional regulator for nitrite reductase (cytochrome c552)	9.83	9.71	10.17	9.9 ± 0.1	12.27	12.41	12.31	12.3 ± 0.0	0.185565	0.001567
1762950_s_at	Z2005	Z2005	orf; Unknown function	2.55	1.82	1.78	2.1 ± 0.3	3.76	4.86	4.84	4.5 ± 0.4	0.184284	0.007411
1762341_s_at	purR	Z2681	transcriptional repressor for pur regulon, glyA, glnB, prsA, speA	8.44	8.72	9.83	9.0 ± 0.4	10.96	12.25	11.08	11.4 ± 0.4	0.184284	0.014577
1768066_s_at	Z5159	Z5159	response regulator, positive activator of uhpT transcription (sensor, uhpB)	8.12	8.12	8.29	8.2 ± 0.1	10.5	10.83	10.55	10.6 ± 0.1	0.183011	0.000168
1766922_s_at	wcaF	Z3218	putative transferase	2.65	2.7	3.49	2.9 ± 0.3	5.11	5.58	5.5	5.4 ± 0.2	0.183011	0.00371
1764766_s_at	ydaO	Z2416	orf, hypothetical protein	8.34	8.55	8.63	8.5 ± 0.1	10.93	11.14	10.84	11.0 ± 0.1	0.181747	3.7e-05
1765192_s_at	yojH	Z3468	hypothetical protein	9.31	9.23	10.71	9.8 ± 0.5	12.18	12.34	12.1	12.2 ± 0.1	0.181747	0.033873
1766271_s_at	Z2660	Z2660	orf, hypothetical protein	2.55	2.76	3.75	3.0 ± 0.4	6.39	4.68	5.44	5.5 ± 0.5	0.179244	0.018542
1764169_s_at	Z4861	Z4861	orf; Unknown function	2.62	2.87	4.18	3.2 ± 0.5	6.48	5.3	5.32	5.7 ± 0.4	0.179244	0.017849
1760674_s_at	recO	Z3846	protein interacts with RecR and possibly RecF proteins	7.41	7.68	8.86	8.0 ± 0.4	10.77	10	10.62	10.5 ± 0.2	0.179244	0.01541
1759107_s_at	yecF	Z3003	orf, hypothetical protein	9.06	8.68	10.15	9.3 ± 0.4	11.35	12.29	11.7	11.8 ± 0.3	0.178006	0.013702
1762709_s_at	Z4767	Z4767	biotin biosynthesis; reaction prior to pimeloyl CoA	4.06	4.18	4.55	4.3 ± 0.2	6.95	6.5	6.85	6.8 ± 0.1	0.176777	0.000241
1765247_s_at	Z4860	Z4860	orf; Unknown function	5.73	6.25	6.82	6.3 ± 0.3	9.11	8.66	8.55	8.8 ± 0.2	0.176777	0.005408
1762917_s_at	ptsG	Z1740	PTS system, glucose-specific IIBC component	11.37	11.57	12.2	11.7 ± 0.3	13.88	14.52	14.25	14.2 ± 0.2	0.175556	0.001798
1760316_s_at	speD	Z0130	S-adenosylmethionine decarboxylase	10.93	11.16	12.03	11.4 ± 0.3	13.86	13.84	13.96	13.9 ± 0.0	0.175556	0.016378
1768619_s_at	yfhH	Z3841	orf, hypothetical protein	7.89	8.29	8.65	8.3 ± 0.2	10.53	11.04	10.79	10.8 ± 0.2	0.175556	0.001276
1765297_s_at	yeaZ	Z2850	orf, hypothetical protein	6.92	7.04	8.91	7.6 ± 0.7	10.48	10.46	9.5	10.2 ± 0.3	0.174343	0.040886
1762777_s_at	proW	Z3980	high-affinity transport system for glycine betaine and proline	9.14	9.37	10.51	9.7 ± 0.4	12.29	12.01	12.32	12.2 ± 0.1	0.173139	0.022384
1766547_s_at	yfhL	Z3842	orf, hypothetical protein	8.21	7.8	7.88	8.0 ± 0.1	10.94	10.73	9.81	10.5 ± 0.4	0.173139	0.010607
1760095_s_at	Z5582	Z5582	phosphoribosylglycinamide synthetase = GAR synthetase	8.13	8.04	8.94	8.4 ± 0.3	10.91	10.94	10.87	10.9 ± 0.0	0.171943	0.012105
1767674_s_at	fis	Z4621	site-specific DNA inversion stimulation factor; DNA-binding protein; a trans activator for transcription	11.66	12.07	12.48	12.1 ± 0.2	14.57	14.84	14.4	14.6 ± 0.1	0.171943	0.002243
1767062_s_at	Z3835	Z3835	phosphoribosylformyl-glycineamide synthetase = FGAM synthetase	7.62	8.15	8.65	8.1 ± 0.3	10.52	11.07	10.5	10.7 ± 0.2	0.169576	0.003602
1768949_s_at	ybhA	Z0936	putative phosphatase	8.11	7.69	7.26	7.7 ± 0.3	9.87	10.52	10.35	10.2 ± 0.2	0.169576	0.001513
1765183_s_at	ybiN	Z1028	orf, hypothetical protein	8.24	8.35	7.61	8.1 ± 0.2	10.69	10.53	10.65	10.6 ± 0.1	0.169576	0.006183
1764102_s_at	yceA	Z1691	orf, hypothetical protein	9.92	9.79	9.95	9.9 ± 0.1	12.21	12.71	12.44	12.5 ± 0.2	0.168404	0.001407
1767455_s_at	purB	Z1860	adenylosuccinate lyase	10.06	10.57	11.38	10.7 ± 0.4	13.09	13.43	13.25	13.3 ± 0.1	0.167241	0.01683
1768974_s_at	sbcD	Z0496	ATP-dependent dsDNA exonuclease	5.77	6.37	6.01	6.1 ± 0.2	8.43	8.68	8.82	8.6 ± 0.1	0.166086	0.000564
1760820_s_at	yebU	Z2882	putative nucleolar proteins	6.74	6.3	6.92	6.7 ± 0.2	9.86	9.31	8.63	9.3 ± 0.4	0.163799	0.007404
1760925_s_at	yfhD	Z3838	putative periplasmic binding transport protein	4.48	5.07	4.92	4.8 ± 0.2	7.83	7.35	7.13	7.4 ± 0.2	0.162668	0.000719
1761775_s_at	dam	Z4740	DNA adenine methylase	6.13	6.94	7.5	6.9 ± 0.4	9.8	9.19	9.51	9.5 ± 0.2	0.160428	0.011233
1759303_s_at	crcB	Z0770	orf, hypothetical protein	7.53	7.4	6.79	7.2 ± 0.2	9.78	10.06	9.83	9.9 ± 0.1	0.15932	0.003326
1767179_s_at	gpt	Z0299	guanine-hypoxanthine phosphoribosyltransferase	9.94	9.87	9.3	9.7 ± 0.2	12.11	12.51	12.46	12.4 ± 0.1	0.15822	0.000948
1760553_s_at	ygjO	Z4437	putative enzyme	7.46	7.02	6.99	7.2 ± 0.2	9.81	9.99	9.7	9.8 ± 0.1	0.157127	0.000495
1763034_s_at	Z3771	Z3771	GMP synthase (glutamine-hydrolyzing)	10.82	11.03	12.15	11.3 ± 0.4	14.24	13.69	14.13	14.0 ± 0.2	0.154963	0.013068
1764488_s_at	ychE	Z2017	putative channel protein	5.72	5.77	5.26	5.6 ± 0.2	7.07	9.16	8.62	8.3 ± 0.6	0.153893	0.041987
1765995_s_at	Z2636	Z2636	putative membrane protein	8.14	8.49	9.15	8.6 ± 0.3	10.88	11.64	11.44	11.3 ± 0.2	0.151774	0.002422
1762331_s_at	acrD	Z3727	AcrD	3.76	3.82	3.71	3.8 ± 0.0	6.52	6.3	6.63	6.5 ± 0.1	0.151774	0.000461
1760491_s_at	yegQ	Z3250	orf, hypothetical protein	7.78	8.18	8.11	8.0 ± 0.1	10.26	11.63	10.34	10.7 ± 0.4	0.151774	0.019572
1762810_s_at	Z2642	Z2642	hypothetical protein	7.49	7.11	7.15	7.3 ± 0.1	9.41	10.71	9.81	10.0 ± 0.4	0.150726	0.013069
1765089_s_at	yicE	Z5082	putative transport protein	3.28	2.77	3.74	3.3 ± 0.3	5.34	7.28	5.37	6.0 ± 0.6	0.150726	0.035305
1761339_s_at	mutT	Z0109	7,8-dihydro-8-oxoguanine-triphosphatase, prefers dGTP, causes AT-GC transversions	6.16	6.12	6.8	6.4 ± 0.2	9.66	8.68	8.96	9.1 ± 0.3	0.149685	0.002222
1764101_s_at	purH	Z5583	phosphoribosylaminoimidazolecarboxamideformyltransferase	9.6	9.79	9.98	9.8 ± 0.1	12.42	12.65	12.57	12.6 ± 0.1	0.147624	9.9e-05
1764200_s_at	ybjE	Z1108	putative surface protein	5.99	6.01	6.88	6.3 ± 0.3	9.24	8.97	8.97	9.1 ± 0.1	0.146604	0.006879
1765886_s_at	ycaH	Z1261	hypothetical protein	6.7	6.48	7.85	7.0 ± 0.4	10.08	9.71	9.57	9.8 ± 0.2	0.145592	0.014429
1762024_s_at	yjbO	Z5648	hypothetical protein	6.96	7.16	5.33	6.5 ± 0.6	8.08	9.42	10.31	9.3 ± 0.7	0.144586	0.033576
1761305_s_at	mrdA	Z0781	cell elongation, e phase; peptidoglycan synthetase; penicillin-binding protein 2	7.29	7.45	8.99	7.9 ± 0.5	10.97	10.41	10.82	10.7 ± 0.2	0.14161	0.026253
1766194_s_at	mrdB	Z0780	rod shape-determining membrane protein; sensitivity to radiation and drugs	6.97	6.99	7.03	7.0 ± 0.0	10.05	9.67	9.76	9.8 ± 0.1	0.140632	0.001381
1768331_s_at	yhdT	Z4617	orf, hypothetical protein	7.44	6.64	8.27	7.5 ± 0.5	10.36	10.58	9.93	10.3 ± 0.2	0.139661	0.015755
1759215_s_at	ecnA	Z5753	entericidin A	3.7	3.73	2.81	3.4 ± 0.3	6.04	7.04	5.69	6.3 ± 0.4	0.138696	0.006048
1767748_s_at	yedR	Z3056	Hypothetical protein yedR	8.72	8.92	8.76	8.8 ± 0.1	12.03	11.47	11.46	11.7 ± 0.2	0.138696	0.00213
1762164_s_at	menE	Z3520	o-succinylbenzoate-CoA ligase	4.56	5.25	6.03	5.3 ± 0.4	8.86	7.72	7.84	8.1 ± 0.4	0.137738	0.007247
1769216_s_at	ycaO	Z1251	orf, hypothetical protein	4.34	4.28	6.32	5.0 ± 0.7	7.49	8.36	7.68	7.8 ± 0.3	0.137738	0.036995
1763194_s_at	gsk	Z0596	inosine-guanosine kinase	8.46	8.3	10.41	9.1 ± 0.7	12.37	11.77	11.68	11.9 ± 0.2	0.134904	0.040477
1762566_s_at	ydcP	Z2284	putative protease	7.92	7.48	8.36	7.9 ± 0.3	11.03	10.62	10.82	10.8 ± 0.1	0.133972	0.002509
1767445_s_at	ybiF	Z1035	putative transmembrane subunit	3.88	3.71	3.45	3.7 ± 0.1	5.88	7.42	6.51	6.6 ± 0.5	0.132127	0.016884
1768968_s_at	mviN	Z1707	putative virulence factor	6.74	5.73	6.46	6.3 ± 0.3	9.07	10.01	8.68	9.3 ± 0.4	0.129408	0.005037
1762915_s_at	yadS	Z0168	orf, hypothetical protein	7.44	6.69	6.9	7.0 ± 0.2	9.4	10.28	10.2	10.0 ± 0.3	0.129408	0.001486
1761543_s_at	ccmB	Z3457	heme exporter protein B, cytochrome c-type biogenesis protein	5.81	6.67	7.23	6.6 ± 0.4	9.38	8.81	10.39	9.5 ± 0.5	0.128514	0.009174
1767560_s_at	pyrC	Z1699	dihydro-orotase	9.02	9.26	9.55	9.3 ± 0.2	12.5	11.7	12.5	12.2 ± 0.3	0.128514	0.001907
1764465_s_at	panF	Z4618	sodiumpantothenate symporter	7.07	6.66	8.62	7.5 ± 0.6	10.37	10.63	10.27	10.4 ± 0.1	0.127627	0.034603
1766837_s_at	yraQ	Z4510	orf, hypothetical protein	7.94	7.93	8.34	8.1 ± 0.1	10.97	11.19	10.99	11.1 ± 0.1	0.126745	0.000297
1768022_s_at	mrcA	Z4750	peptidoglycan synthetase; penicillin-binding protein 1A	8.03	7.9	9.1	8.4 ± 0.4	11.22	11.32	11.46	11.3 ± 0.1	0.125869	0.013604
1759812_s_at	znuC	Z2910	putative ATP-binding component of a transport system	5.79	5.06	6.45	5.8 ± 0.4	9.32	8.6	8.37	8.8 ± 0.3	0.125	0.005175
1769056_s_at	hemK	Z1983	possible protoporphyrinogen oxidase	6.34	6.18	7.75	6.8 ± 0.5	10.35	9.44	9.6	9.8 ± 0.3	0.121582	0.011448
1759904_s_at	Z4393	Z4393	orf, hypothetical protein	5.18	5.34	5.24	5.3 ± 0.1	8.8	7.72	8.44	8.3 ± 0.3	0.11908	0.009309
1768065_s_at	potB	Z1830	spermidineputrescine transport system permease	7.55	6.94	8.99	7.8 ± 0.6	11.09	11.18	10.45	10.9 ± 0.2	0.118257	0.025064
1764630_s_at	yjcB	Z5659	orf, hypothetical protein	4.98	4.91	5.12	5.0 ± 0.1	7.75	7.85	8.67	8.1 ± 0.3	0.118257	0.006894
1760991_s_at	yjeT	Z5783	orf, hypothetical protein	4.1	3.85	4.74	4.2 ± 0.3	7.94	7.3	6.72	7.3 ± 0.4	0.118257	0.002859
1762372_s_at	rarD	Z5340	orf, hypothetical protein	4.05	4.05	5.92	4.7 ± 0.6	8.63	7.63	7.1	7.8 ± 0.5	0.115824	0.018651
1768717_s_at	yeeF	Z3176	putative amino acidamine transport protein	10.59	10.69	10.81	10.7 ± 0.1	13.78	14.07	13.57	13.8 ± 0.1	0.115824	0.000492
1765194_s_at	yebH	Z2866	hypothetical protein	5.73	5.48	7.77	6.3 ± 0.7	9.91	9.31	9.1	9.4 ± 0.2	0.115023	0.039179
1765573_s_at	endA	Z4290	DNA-specific endonuclease I	4.78	4.77	6.51	5.4 ± 0.6	9.38	7.8	8.31	8.5 ± 0.5	0.11344	0.014726
1764667_s_at	uhpB	Z5158	sensor histidine protein kinase phosphorylates UhpA	2.04	2.07	2.41	2.2 ± 0.1	5.22	5.21	5.68	5.4 ± 0.2	0.109576	0.000119
1759093_s_at	Z3622	Z3622	putative resolvase	6.56	7.06	7.05	6.9 ± 0.2	8.66	10.55	11.09	10.1 ± 0.7	0.108067	0.043152
1769159_s_at	cmr	Z1069	proton motive force efflux pump	6.53	6.34	6.89	6.6 ± 0.2	10.23	9.32	9.82	9.8 ± 0.3	0.108067	0.001177
1764412_s_at	Z2389	Z2389	putative DNA modification methyltransferase encoded within prophage CP-933R	6.94	6.43	8.94	7.4 ± 0.8	11.1	10.21	10.66	10.7 ± 0.3	0.107321	0.040872
1768553_s_at	aefA	Z0581	putative alpha helix protein	5.26	5.82	7.05	6.0 ± 0.5	9.11	9.72	8.97	9.3 ± 0.2	0.107321	0.014459
1760798_s_at	proV	Z3979	ATP-binding component of transport system for glycine, betaine and proline	8.28	8.64	10.85	9.3 ± 0.8	12.85	12.1	12.57	12.5 ± 0.2	0.105112	0.047629
1765372_s_at	yciH	Z2524	Protein yciH	8.94	8.71	10.03	9.2 ± 0.4	12.99	11.91	12.57	12.5 ± 0.3	0.104386	0.00383
1761057_s_at	speC	Z4310	ornithine decarboxylase isozyme	6.54	6.79	6.05	6.5 ± 0.2	10.22	9.1	9.9	9.7 ± 0.3	0.103665	0.002203
1765489_s_at	xseA	Z3773	exonuclease VII, large subunit	8.16	8.32	8.82	8.4 ± 0.2	12.84	10.49	11.76	11.7 ± 0.7	0.103665	0.032483
1768944_s_at	yeaR	Z2839	orf, hypothetical protein	9.18	9.05	7.52	8.6 ± 0.5	10.59	12.56	12.54	11.9 ± 0.7	0.10083	0.018569
1766514_s_at	pdhR	Z0123	transcriptional regulator for pyruvate dehydrogenase complex	10.66	10.28	9.36	10.1 ± 0.4	13.99	12.87	13.58	13.5 ± 0.3	0.0960547	0.002898
1760762_s_at	Z2633	Z2633	hypothetical protein	5.66	5.71	5.98	5.8 ± 0.1	9.22	9.39	8.91	9.2 ± 0.1	0.0953912	8.7e-05
1768424_s_at	Z2059	Z2059	unknown protein encoded by prophage CP-933O	5	5.86	4.91	5.3 ± 0.3	8.09	8.94	8.95	8.7 ± 0.3	0.0947323	0.001241
1768913_s_at	yaaH	Z0010	orf, hypothetical protein	6.26	6.01	5.9	6.1 ± 0.1	9.33	9.66	9.43	9.5 ± 0.1	0.0940779	2.2e-05
1764537_s_at	purM	Z3762	phosphoribosylaminoimidazole synthetase = AIR synthetase	7.95	8.14	8.75	8.3 ± 0.2	11.58	12.07	11.48	11.7 ± 0.2	0.0927827	0.000486
1764196_s_at	Z3508	Z3508	orf, hypothetical protein	6.5	7.24	5.7	6.5 ± 0.4	8.76	10.75	10.33	10.0 ± 0.6	0.0908733	0.012207
1762168_s_at	emrB	Z3987	multidrug resistance; probably membrane translocase	4.19	4.34	4.57	4.4 ± 0.1	8.11	7.48	8.07	7.9 ± 0.2	0.0871715	0.000527
1765383_s_at	Z2207	Z2207	putative oxidoreductase, major subunit	4.53	4.61	5.41	4.9 ± 0.3	8.57	8.18	8.4	8.4 ± 0.1	0.0859714	0.002443
1764770_s_at	ndh	Z1748	respiratory NADH dehydrogenase	8.42	8.24	7.71	8.1 ± 0.2	11.9	10.77	12.33	11.7 ± 0.5	0.0859714	0.007675
1759799_s_at	pyrF	Z2525	orotidine-5-phosphate decarboxylase	8.32	8.62	8.82	8.6 ± 0.2	12.74	11.55	12.19	12.2 ± 0.3	0.0842021	0.003626
1763851_s_at	yajK	Z0526	putative oxidoreductase	6.52	5.87	8.06	6.8 ± 0.7	10.43	10.52	10.31	10.4 ± 0.1	0.0824692	0.0301
1764046_s_at	ansP	Z2266	L-asparagine permease	6.37	5.55	6.4	6.1 ± 0.3	10.35	8.86	10	9.7 ± 0.5	0.0807721	0.004451
1764572_s_at	Z4370	Z4370	orf, hypothetical protein	7.42	7.37	7.62	7.5 ± 0.1	11.23	11.18	10.92	11.1 ± 0.1	0.0802141	1.1e-05
1768408_s_at	Z4223	Z4223	Hypothetical protein yjcD	5.33	4.91	6.91	5.7 ± 0.6	9.24	9.87	9.05	9.4 ± 0.3	0.0791098	0.015779
1765696_s_at	yohI	Z3389	putative regulator protein	5.49	5.49	5.12	5.4 ± 0.1	8.35	10.22	8.53	9.0 ± 0.6	0.0785633	0.021829
1765732_s_at	napF	Z3465	ferredoxin-type protein: electron transfer	2.82	3.32	3.65	3.3 ± 0.2	6.13	6.9	7.84	7.0 ± 0.5	0.0774817	0.007491
1763307_s_at	Z2639	Z2639	electron transport complex protein	3.94	4.59	5.05	4.5 ± 0.3	7.73	8.56	8.39	8.2 ± 0.3	0.0769465	0.001088
1765440_s_at	ampG	Z0536	regulates beta-lactamase synthesis	4.73	3.91	7.22	5.3 ± 1.0	9.61	8.13	9.27	9.0 ± 0.5	0.0758872	0.047267
1761554_s_at	uraA	Z3760	uracil transport	9.42	9.25	10.76	9.8 ± 0.5	14.17	12.12	14.35	13.6 ± 0.7	0.0748424	0.01634
1759088_s_at	yliG	Z1061	orf, hypothetical protein	7.67	7.66	8.32	7.9 ± 0.2	11.62	11.94	11.42	11.7 ± 0.2	0.0727958	0.000286
1764694_s_at	yegD	Z3238	putative heat shock protein	3.58	3.45	4.18	3.7 ± 0.2	6.58	9.05	6.98	7.5 ± 0.8	0.0717936	0.029901
1761701_s_at	Z3433	Z3433	orf, hypothetical protein	6.98	6.35	8.65	7.3 ± 0.7	11.89	10.6	10.97	11.2 ± 0.4	0.0703162	0.015102
1761839_s_at	yhjV	Z4956	putative transporter protein	5.5	4.99	7.49	6.0 ± 0.8	10.13	10.18	9.22	9.8 ± 0.3	0.0693481	0.024434
1762539_s_at	yhhQ	Z4845	orf, hypothetical protein	4.64	4.63	3.43	4.2 ± 0.4	7.01	8.73	8.67	8.1 ± 0.6	0.0669858	0.006559
1768286_s_at	Z2751	Z2751	orf, hypothetical protein	6.81	5.45	7.73	6.7 ± 0.7	11.01	10.69	10.1	10.6 ± 0.3	0.0651541	0.016362
1764328_s_at	tyrP	Z2963	tyrosine-specific transport system	5.35	5.02	6.65	5.7 ± 0.5	9.35	9.56	9.96	9.6 ± 0.2	0.0651541	0.008857
1762060_s_at	Z3772	Z3772	IMP dehydrogenase	9.38	9.31	10.17	9.6 ± 0.3	13.72	13.28	13.88	13.6 ± 0.2	0.0620683	0.000592
1764786_s_at	nth	Z2644	endonuclease III; specific for apurinic andor apyrimidinic sites	3.32	2.88	4.19	3.5 ± 0.4	7.21	8.24	7.04	7.5 ± 0.4	0.0612138	0.001694
1766344_s_at	Z5209	Z5209	putative membrane transport protein	6.31	5.81	7.24	6.5 ± 0.4	10.55	10.77	10.28	10.5 ± 0.1	0.0591286	0.005851
1762271_s_at	uhpC	Z5157	regulator of uhpT	3.81	3.75	4.23	3.9 ± 0.2	8.03	8.16	8.02	8.1 ± 0.1	0.0567199	0.000553
1764190_s_at	purK	Z0677	phosphoribosylaminoimidazole carboxylase = AIR carboxylase, CO(2)-fixing subunit	5.45	5.46	6.42	5.8 ± 0.3	10.14	9.91	9.73	9.9 ± 0.1	0.0563282	0.002692
1762468_s_at	rhlE	Z1017	putative ATP-dependent RNA helicase	4.1	3.26	4.39	3.9 ± 0.3	8.97	7.79	7.53	8.1 ± 0.4	0.0551689	0.00217
1763457_s_at	Z2274	Z2274	orf, hypothetical protein	4.29	4.29	3.12	3.9 ± 0.4	8.44	8.36	7.87	8.2 ± 0.2	0.0500669	0.002763
1760932_s_at	Z2605	Z2605	putative arginineornithine antiporter	4.26	4.16	4.14	4.2 ± 0.0	8.4	9.17	7.96	8.5 ± 0.4	0.0500669	0.006179
1761037_s_at	pyrD	Z1294	dihydro-orotate dehydrogenase	8.39	8.73	9.69	8.9 ± 0.4	13.96	12.6	13.33	13.3 ± 0.4	0.0486978	0.0014
1768393_s_at	purE	Z0678	phosphoribosylaminoimidazole carboxylase = AIR carboxylase, catalytic subunit	5.84	6.48	7	6.4 ± 0.3	10.89	11.16	10.64	10.9 ± 0.2	0.0454366	0.001693
1763046_s_at	Z2789	Z2789	putative thiosulfate sulfur transferase	4.11	4.02	4.9	4.4 ± 0.3	10.34	6.83	9.31	8.8 ± 1.0	0.0448111	0.04236
1760138_s_at	ccmC	Z3456	heme exporter protein C	5.19	5.66	5.73	5.5 ± 0.2	10.62	8.7	11.11	10.1 ± 0.7	0.0409498	0.020148
1759632_s_at	codB	Z0432	cytosine permeasetransport	6.82	6.81	9.52	7.7 ± 0.9	13.06	11.36	12.82	12.4 ± 0.5	0.0387409	0.017609
1762187_s_at	Z2640	Z2640	hypothetical protein	4.57	4.71	5.31	4.9 ± 0.2	8.66	10.2	9.9	9.6 ± 0.5	0.0379436	0.003346
1767278_s_at	purT	Z2901	phosphoribosylglycinamide formyltransferase 2	2.07	2.53	2.86	2.5 ± 0.2	5.79	8.36	7.52	7.2 ± 0.8	0.0374212	0.017611
1759331_s_at	Z1311	Z1311	orf, hypothetical protein	4.68	4.88	5.66	5.1 ± 0.3	9.85	9.6	10	9.8 ± 0.1	0.0371627	0.001416
1762935_s_at	ychM	Z1977	putative sulfate transporter	2.37	2.31	3.77	2.8 ± 0.5	7.58	7.61	7.52	7.6 ± 0.0	0.036906	0.009708
1762744_s_at	yoaG	Z2838	orf, hypothetical protein	4.58	4.45	4.21	4.4 ± 0.1	7.32	10.38	9.92	9.2 ± 1.0	0.0361465	0.035852
1759721_s_at	Z2863	Z2863	orf, hypothetical protein	3.85	4.14	5.25	4.4 ± 0.4	9.29	8.69	9.7	9.2 ± 0.3	0.0356489	0.001286
1760766_s_at	ydeA	Z2173	sugar efflux transporter; L-arabinose and isopropyl-b-D-thiogalactopyranoside exporter protein	3.8	4.06	4.28	4.1 ± 0.1	10.3	8.1	9.16	9.2 ± 0.6	0.02836	0.012069
1764591_s_at	yccF	Z1312	orf, hypothetical protein	4.37	5.15	5.45	5.0 ± 0.3	9.81	10.45	10.23	10.2 ± 0.2	0.0275845	0.000559
1767836_s_at	pyrL	Z5857	pyrBI operon leader peptide	5.43	8.04	8.79	7.4 ± 1.0	13.44	11.87	12.84	12.7 ± 0.5	0.0253829	0.020945
1761800_s_at	Z4725	Z4725	Hypothetical protein yhfC	2.81	2.76	2.76	2.8 ± 0.0	9.17	7.68	7.39	8.1 ± 0.6	0.0252076	0.010634
